# Supplementary material for: BAG5 regulates HSPA8-mediated protein folding required for sperm head-tail coupling apparatus assembly
Source: EMBO Rep. 2024 Mar 7;25(4):23. doi: 10.1038/s44319-024-00112-x (PMC11015022; doi:10.1038/s44319-024-00112-x)
Supplement: Supplementary file 2 — Table EV1 [file 44319_2024_112_MOESM2_ESM.xlsx]

## Sheet: Table EV1
Table EV1. Primer sequences are used in this study.
Target	Sequence (5’ to 3’)	Application
Bag5	F: AGTGTTTAGAGTGGGTTCTT	Genotyping
	R:TCGCACATGACAGAGTTGAT
Gapdh	F: AGGTCGGTGTGAACGGATTTG	RT-PCR
	R: GGGGTCGTTGATGGCAACA
Bag5	F: GGTCAGACCTAGCCGGGAA	RT-PCR
	R: GCAAGTCTCGGAACTGTCCA
Spata6	F: CCTGGAGCACACCAAGAAGAA	RT-PCR
	R: GGATGATCGCTGTGCATCCT
Sun5	F: CCGGCAAACATGAATGACCC	RT-PCR
	R: GCTGTCATCCTGCCAGACTT
Pmfbp1	F: TTGGTGGCTTCTCATTCTTGGA	RT-PCR
	R: TCTTGCGCCAGATGGAGTTT
Hspa8	F: CGTACCTCGGAAAGGCAACA	RT-PCR
	R: AGCCCGGGTAATGGAGGTAT
Dnal1	F: CAAATCCCAGCACTGAACGC	RT-PCR
	R: TCAGCTTGGGCACTCTCTTG
Myo5a	F: AGCCATCCAACCCAAGGATG	RT-PCR
	R: ATTCTGGCGAGACGTGTTGT
Myl6	F: AGGCCTTCGTGTGTTTGACA	RT-PCR
	R: GGTCAGCTTTGGGTTAGGGT
Dynlt1	F: TGCGCAGTCCACTCTACTCG	RT-PCR
	R: CCGGGCTACAAGGAACACAA
Dctn1	F: TGAAGCCTAAGAAGGCACCG	RT-PCR
	R: GCATCTCCACCATCTCCTCG
Bag5	sgRNA1F: CACCGGATGTGCATCCTCGGAAAG	Generation of BAG5 KO HeLa cells
	sgRNA1R: AAACCTTTCCGAGGATGCACATCC
	sgRNA2F: CACCGAACCGATAAGAACTACATC
	sgRNA2R: AAACGATGTAGTTCTTATCGGTTC
