# Supplementary material for: BAG5 regulates HSPA8-mediated protein folding required for sperm head-tail coupling apparatus assembly
Source: EMBO Rep. 2024 Mar 7;25(4):23. doi: 10.1038/s44319-024-00112-x (PMC11015022; doi:10.1038/s44319-024-00112-x)
Supplement: Supplementary file 3 — Table EV2 [file 44319_2024_112_MOESM3_ESM.xlsx]

## Sheet: Table EV2
Table EV2. Antibodies used in this study.
Antibodies	Species	application	Concentration	Company source	Cat #
BAG5	Mouse	IF/WB	1:100/1:2000	santa	sc-390832
BAG5	Rabbit	IF/WB/IP	1:100/1:2000/1:100	Proteintech	26628-1-AP
BAG5	Rabbit	IF/WB/IG-TEM/IP	1:100/1:2000/1:100/1:100	Sigma	HPA016429
GAPDH	Rabbit	WB	1:4000	Proteintech	10494-1-AP
α-TUBULIN	Mouse	IF	1:500	Sigma	T7451
α-TUBULIN	Rabbit	IF	1:1000	CST	5335
AKAP4	Rabbit	IF	1:100	Abcam	ab230954
ATP5A	Mouse	IF	1:100	Abcam	ab14748
α-TUBULIN	Mouse	IF	1:100	Abbkine	ABL1080
SPATA6	Rabbit	IF/IP/WB	1:100/1:100/1:2000	Abcam	ab197680
SPATA6	Rabbit	IF/IP/WB	1:100/1:100/1:2000	Proteintech	11849-1-AP
DYNLT1	Rabbit	IF/WB	1:100/1:2000	Proteintech	11954-1-AP
DCTN1	Rabbit	WB	1:1000	Proteintech	55182-1-AP
HRP Goat anti-mouse IgG	Goat	WB	1:10000	Abbkine	A21010-1
HRP Goat anti-rabbit IgG	Goat	WB	1:10000	Abbkine	A21020-1
HRP, Goat Anti-Mouse IgG LCS	Goat	WB	1:10000	Abbkine	A25012
HRP, Goat Anti-Mouse IgG HCS	Goat	WB	1:10000	Abbkine	A25112
Dylight 488 Goat anti-mouse IgG	Goat	IF	1:500	Abbkine	A23210
Dylight 594 Goat anti-rabbit IgG	Goat	IF	1:500	Abbkine	A23420
Alexa FluorTM 488 Goat anti-mouse (H+L)	Goat	IF	1:500	Invitrogen	A11029
Alexa FluorTM 488 Goat anti-rabbit IgG (H+L)	Goat	IF	1:500	Invitrogen	A32731
Alexa FluorTM 594 Goat anti-rabbit IgG (H+L)	Goat	IF	1:500	Invitrogen	A11032
SUN5	Rabbit	IF/WB	1:100/1:2000	Proteintech	17495-1-AP
PMFBP1	Rabbit	IF/WB	1:100/1:2000	Proteintech	17061-1-AP
CENTLEIN	Rabbit	IF/WB	1:100/1:2000	Biorbyt	orb1275557
MYL6	Mouse	WB	1:2000	Proteintech	68142-1-Ig
β-ACTIN	Mouse	WB	1:5000	Abbkine	ABL1010
HSPA8	Rabbit	IF/WB/IP	1:100/1:2000/1:100	Proteintech	10654-1-AP
FLAG-Tag	Rabbit	IP	1:100	Proteintech	20543-1-AP
MYC-Tag	Rabbit	IP	1:50	Proteintech	16286-1-AP
FLAG-Tag	Mouse	WB	1:3000	ABclonal	AE005
MYC-Tag	Mouse	WB	1:3000	ABclonal	AE010
MYO5A	Rabbit	IF/WB	1:100/1:2000	Proteintech	55318-1-AP
DNAL1	Rabbit	WB	1:2000	Proteintech	15809-1-AP
ERP72	Rabbit	IF	1:100	Proteintech	14712-1-AP
ERP72	Mouse	IF	1:100	Proteintech	66365-1-Ig
CALNEXIN	Rabbit	IF	1:100	Proteintech	10427-2-AP
