# Supplementary material for: BAG5 regulates HSPA8-mediated protein folding required for sperm head-tail coupling apparatus assembly
Source: EMBO Rep. 2024 Mar 7;25(4):23. doi: 10.1038/s44319-024-00112-x (PMC11015022; doi:10.1038/s44319-024-00112-x)
Supplement: Supplementary file 4 — Dataset EV1 [file 44319_2024_112_MOESM4_ESM.xlsx]

## Sheet: Dataset EV1
Dataset EV1. A total of 226 SPATA6 interacting proteins were identified by IP/MS.
Protein IDs	Majority protein IDs	Protein names	Gene names	Fasta headers	Number of proteins	Peptides	Razor + unique peptides	Unique peptides	Peptides Igg	Peptides S6	Razor + unique peptides Igg	Razor + unique peptides S6	Unique peptides Igg	Unique peptides S6	Sequence coverage [%]	Mol. weight [kDa]	Sequence length	Score	Sequence coverage Igg [%]	Sequence coverage S6 [%]	Intensity	Intensity Igg	Intensity S6
Q8C0E3	Q8C0E3	Tripartite motif-containing protein 47	Trim47	sp|Q8C0E3|TRI47_MOUSE E3 ubiquitin-protein ligase TRIM47 OS=Mus musculus OX=10090 GN=Trim47 PE=1 SV=2	1	28	28	28	0	28	0	28	0	28	45.7	69.912	641	323.31	0	45.7	4114400000	1168250	4114400000
Q3ULD5;Q6PD20	Q3ULD5;Q6PD20	Methylcrotonoyl-CoA carboxylase beta chain, mitochondrial	Mccc2	sp|Q3ULD5|MCCB_MOUSE Methylcrotonoyl-CoA carboxylase beta chain, mitochondrial OS=Mus musculus OX=10090 GN=Mccc2 PE=1 SV=1;tr|Q6PD20|Q6PD20_MOUSE Mccc2 protein (Fragment) OS=Mus musculus OX=10090 GN=Mccc2 PE=1 SV=1	2	21	21	21	0	21	0	21	0	21	39.6	61.378	563	196.24	0	39.6	1798500000	1168250	1798500000
Q4FE56;P70398;E9PWA9;G3UZS3;F8VPU6;G3UY52	Q4FE56;P70398	Ubiquitin carboxyl-terminal hydrolase;Probable ubiquitin carboxyl-terminal hydrolase FAF-X	Usp9x	tr|Q4FE56|Q4FE56_MOUSE ubiquitinyl hydrolase 1 OS=Mus musculus OX=10090 GN=Usp9x PE=1 SV=1;sp|P70398|USP9X_MOUSE Probable ubiquitin carboxyl-terminal hydrolase FAF-X OS=Mus musculus OX=10090 GN=Usp9x PE=1 SV=2	6	24	24	24	0	24	0	24	0	24	11.9	290.21	2554	218.62	0	11.9	1157400000	1168250	1157400000
P15626;D3YX76;D3YVP6;Q80W21;D3YZ29;E9QAC8;D3YVP5;Q8R5I6;D3YVP9;G5E8M7;P19639;O35660;E9Q5L9;E9Q024	P15626;D3YX76;D3YVP6;Q80W21	Glutathione S-transferase Mu 2;Glutathione S-transferase Mu 7	Gstm2;Gstm7	sp|P15626|GSTM2_MOUSE Glutathione S-transferase Mu 2 OS=Mus musculus OX=10090 GN=Gstm2 PE=1 SV=2;tr|D3YX76|D3YX76_MOUSE Glutathione S-transferase OS=Mus musculus OX=10090 GN=Gstm2 PE=1 SV=1;tr|D3YVP6|D3YVP6_MOUSE Glutathione S-transferase, mu 7 OS=Mus musc	14	10	10	7	0	10	0	10	0	7	48.2	25.716	218	98.095	0	48.2	1071000000	1168250	1071000000
H3BIX0;H3BL37;O08784	H3BIX0;H3BL37;O08784	Treacle protein	Tcof1	tr|H3BIX0|H3BIX0_MOUSE Treacle ribosome biogenesis factor 1 (Fragment) OS=Mus musculus OX=10090 GN=Tcof1 PE=1 SV=1;tr|H3BL37|H3BL37_MOUSE Treacle ribosome biogenesis factor 1 OS=Mus musculus OX=10090 GN=Tcof1 PE=1 SV=1;sp|O08784|TCOF_MOUSE Treacle protein	3	1	1	1	0	1	0	1	0	1	1.3	107.02	1056	5.898	0	1.3	713860000	1168250	713860000
Q9D8X1;F8WHX2;D3YY50	Q9D8X1;F8WHX2;D3YY50	Copper homeostasis protein cutC homolog	Cutc	sp|Q9D8X1|CUTC_MOUSE Copper homeostasis protein cutC homolog OS=Mus musculus OX=10090 GN=Cutc PE=1 SV=1;tr|F8WHX2|F8WHX2_MOUSE Copper homeostasis protein cutC homolog OS=Mus musculus OX=10090 GN=Cutc PE=1 SV=1;tr|D3YY50|D3YY50_MOUSE Copper homeostasis prot	3	7	7	7	0	7	0	7	0	7	37.9	29.003	272	66.377	0	37.9	676210000	1168250	676210000
Q8CBE3;H3BK66;Q05BF4;H3BJR7;H3BJS1;H3BJB3;H3BLH1;H3BJZ0;H3BJH4;H3BJR4	Q8CBE3;H3BK66;Q05BF4;H3BJR7;H3BJS1	WD repeat-containing protein 37	Wdr37	sp|Q8CBE3|WDR37_MOUSE WD repeat-containing protein 37 OS=Mus musculus OX=10090 GN=Wdr37 PE=1 SV=1;tr|H3BK66|H3BK66_MOUSE WD repeat domain 37 (Fragment) OS=Mus musculus OX=10090 GN=Wdr37 PE=1 SV=1;tr|Q05BF4|Q05BF4_MOUSE WD repeat domain 37 OS=Mus musculus O	10	11	11	11	0	11	0	11	0	11	22.2	55.045	496	79.882	0	22.2	625400000	1168250	625400000
Q9QZ11	Q9QZ11	Exonuclease 1	Exo1	sp|Q9QZ11|EXO1_MOUSE Exonuclease 1 OS=Mus musculus OX=10090 GN=Exo1 PE=2 SV=2	1	1	1	1	0	1	0	1	0	1	2.9	92.021	837	-2	0	2.9	335810000	1168250	335810000
A0A0B4J1J1	A0A0B4J1J1		Igkv5-45	tr|A0A0B4J1J1|A0A0B4J1J1_MOUSE Immunoglobulin kappa chain variable 5-45 (Fragment) OS=Mus musculus OX=10090 GN=Igkv5-45 PE=1 SV=1	1	3	1	1	2	3	0	1	0	1	28.7	12.718	115	20.098	15.7	28.7	328030000	1168250	328030000
A0A075B5K6;P03976	A0A075B5K6;P03976	Ig kappa chain V-II region 17S29.1	Igkv2-109	tr|A0A075B5K6|A0A075B5K6_MOUSE Immunoglobulin kappa variable 2-109 (Fragment) OS=Mus musculus OX=10090 GN=Igkv2-109 PE=4 SV=4;sp|P03976|KV2A5_MOUSE Ig kappa chain V-II region 17S29.1 OS=Mus musculus OX=10090 PE=1 SV=1	2	1	1	1	0	1	0	1	0	1	10.8	13.057	120	9.8264	0	10.8	315330000	1168250	315330000
A2AE89;P10649;F6WHQ7;A2AE91	A2AE89;P10649;F6WHQ7	Glutathione S-transferase Mu 1	Gstm1	tr|A2AE89|A2AE89_MOUSE glutathione transferase OS=Mus musculus OX=10090 GN=Gstm1 PE=1 SV=2;sp|P10649|GSTM1_MOUSE Glutathione S-transferase Mu 1 OS=Mus musculus OX=10090 GN=Gstm1 PE=1 SV=2;tr|F6WHQ7|F6WHQ7_MOUSE Glutathione S-transferase, mu 1 (Fragment) OS	4	5	3	3	0	5	0	3	0	3	26.2	28.556	244	25.031	0	26.2	280010000	1168250	280010000
A0A494BA92;P09528;A0A494B9D4;A0A494BAP3	A0A494BA92;P09528;A0A494B9D4	Ferritin heavy chain;Ferritin heavy chain, N-terminally processed	Fth1	tr|A0A494BA92|A0A494BA92_MOUSE Ferritin OS=Mus musculus OX=10090 GN=Fth1 PE=1 SV=1;sp|P09528|FRIH_MOUSE Ferritin heavy chain OS=Mus musculus OX=10090 GN=Fth1 PE=1 SV=2;tr|A0A494B9D4|A0A494B9D4_MOUSE Ferritin (Fragment) OS=Mus musculus OX=10090 GN=Fth1 PE=1	4	5	5	5	0	5	0	5	0	5	40.4	15.722	136	31.88	0	40.4	269770000	1168250	269770000
P51660	P51660	Peroxisomal multifunctional enzyme type 2;(3R)-hydroxyacyl-CoA dehydrogenase;Enoyl-CoA hydratase 2	Hsd17b4	sp|P51660|DHB4_MOUSE Peroxisomal multifunctional enzyme type 2 OS=Mus musculus OX=10090 GN=Hsd17b4 PE=1 SV=3	1	9	9	9	1	9	1	9	1	9	15.4	79.481	735	64.633	1.8	15.4	267960000	1168250	267960000
Q99MR8;A0A0G2JF64	Q99MR8	Methylcrotonoyl-CoA carboxylase subunit alpha, mitochondrial	Mccc1	sp|Q99MR8|MCCA_MOUSE Methylcrotonoyl-CoA carboxylase subunit alpha, mitochondrial OS=Mus musculus OX=10090 GN=Mccc1 PE=1 SV=2	2	7	7	7	0	7	0	7	0	7	13.7	79.343	717	55.751	0	13.7	255820000	1168250	255820000
O70456	O70456	14-3-3 protein sigma	Sfn	sp|O70456|1433S_MOUSE 14-3-3 protein sigma OS=Mus musculus OX=10090 GN=Sfn PE=1 SV=2	1	3	1	1	1	3	0	1	0	1	10.5	27.706	248	6.1013	3.2	10.5	218060000	1168250	218060000
A0A0B4J1J0	A0A0B4J1J0		Igkv4-50	tr|A0A0B4J1J0|A0A0B4J1J0_MOUSE Immunoglobulin kappa variable 4-50 (Fragment) OS=Mus musculus OX=10090 GN=Igkv4-50 PE=4 SV=1	1	2	2	2	0	2	0	2	0	2	17.1	12.808	117	12.123	0	17.1	204860000	1168250	204860000
A0A0A6YXW6;A0A075B6A3;P01878	A0A0A6YXW6;A0A075B6A3		Igha	tr|A0A0A6YXW6|A0A0A6YXW6_MOUSE Immunoglobulin heavy constant alpha (Fragment) OS=Mus musculus OX=10090 GN=Igha PE=1 SV=1;tr|A0A075B6A3|A0A075B6A3_MOUSE Immunoglobulin heavy constant alpha (Fragment) OS=Mus musculus OX=10090 GN=Igha PE=1 SV=1	3	3	3	3	0	3	0	3	0	3	12.9	41.958	389	35.573	0	12.9	201750000	1168250	201750000
A0A140T8M0	A0A140T8M0			tr|A0A140T8M0|A0A140T8M0_MOUSE Immunoglobulin kappa variable 1-117 (Fragment) OS=Mus musculus OX=10090 GN=Igkv1-117 PE=4 SV=2	1	6	1	1	5	6	1	1	1	1	42	13.117	119	11.664	42	42	197770000	1168250	197770000
A0A075B5R9	A0A075B5R9		Ighv14-3	tr|A0A075B5R9|A0A075B5R9_MOUSE Immunoglobulin heavy variable V14-3 (Fragment) OS=Mus musculus OX=10090 GN=Ighv14-3 PE=4 SV=1	1	4	2	2	2	4	0	2	0	2	37.6	12.975	117	15.306	19.7	37.6	193070000	1168250	193070000
Q3U6K5;A2AED8;A2AED9	Q3U6K5;A2AED8	Spermatogenesis-associated protein 6	Spata6	sp|Q3U6K5|SPAT6_MOUSE Spermatogenesis-associated protein 6 OS=Mus musculus OX=10090 GN=Spata6 PE=1 SV=2;tr|A2AED8|A2AED8_MOUSE Spermatogenesis associated 6 OS=Mus musculus OX=10090 GN=Spata6 PE=1 SV=1	3	49	49	49	9	49	9	49	9	49	69.9	56.101	488	323.31	20.7	69.9	43856000000	266540000	43589000000
Q91XV3	Q91XV3	Brain acid soluble protein 1	Basp1	sp|Q91XV3|BASP1_MOUSE Brain acid soluble protein 1 OS=Mus musculus OX=10090 GN=Basp1 PE=1 SV=3	1	3	3	3	0	3	0	3	0	3	16.4	22.086	226	17.847	0	16.4	175630000	1168250	175630000
Q7TMM9;Q9CWF2	Q7TMM9;Q9CWF2	Tubulin beta-2A chain;Tubulin beta-2B chain	Tubb2a;Tubb2b	sp|Q7TMM9|TBB2A_MOUSE Tubulin beta-2A chain OS=Mus musculus OX=10090 GN=Tubb2a PE=1 SV=1;sp|Q9CWF2|TBB2B_MOUSE Tubulin beta-2B chain OS=Mus musculus OX=10090 GN=Tubb2b PE=1 SV=1	2	18	1	1	14	17	0	1	0	1	41.8	49.906	445	7.77	36.2	38.4	168350000	1168250	168350000
P10404	P10404	MLV-related proviral Env polyprotein;Surface protein;Transmembrane protein		sp|P10404|ENV1_MOUSE MLV-related proviral Env polyprotein OS=Mus musculus OX=10090 PE=1 SV=3	1	1	1	1	0	1	0	1	0	1	1.2	69.612	641	-2	0	1.2	153510000	1168250	153510000
Q8K212	Q8K212	Phosphofurin acidic cluster sorting protein 1	Pacs1	sp|Q8K212|PACS1_MOUSE Phosphofurin acidic cluster sorting protein 1 OS=Mus musculus OX=10090 GN=Pacs1 PE=1 SV=2	1	4	4	4	0	4	0	4	0	4	6.5	104.83	961	31.595	0	6.5	147920000	1168250	147920000
E9Q6L4;Q60949;H7BX82;F6SUV7;E9Q6Q8;E0CX53;Q8BYJ6	E9Q6L4;Q60949	TBC1 domain family member 1	Tbc1d1	tr|E9Q6L4|E9Q6L4_MOUSE TBC1 domain family, member 1 OS=Mus musculus OX=10090 GN=Tbc1d1 PE=1 SV=1;sp|Q60949|TBCD1_MOUSE TBC1 domain family member 1 OS=Mus musculus OX=10090 GN=Tbc1d1 PE=1 SV=3	7	9	9	9	0	9	0	9	0	9	8.5	117.3	1033	78.401	0	8.5	145700000	1168250	145700000
P01664	P01664	Ig kappa chain V-III region CBPC 101		sp|P01664|KV3AC_MOUSE Ig kappa chain V-III region CBPC 101 OS=Mus musculus OX=10090 PE=1 SV=1	1	3	1	1	2	3	0	1	0	1	68.5	11.964	111	6.8127	30.6	68.5	137260000	1168250	137260000
A0A075B5Y5	A0A075B5Y5		Ighv1-84	tr|A0A075B5Y5|A0A075B5Y5_MOUSE Immunoglobulin heavy variable 1-84 (Fragment) OS=Mus musculus OX=10090 GN=Ighv1-84 PE=4 SV=1	1	2	1	0	1	2	0	1	0	0	30.8	12.967	117	17.124	12.8	30.8	135700000	1168250	135700000
E9Q3F7;Q7TN75	E9Q3F7;Q7TN75	Retrotransposon-derived protein PEG10	Peg10	tr|E9Q3F7|E9Q3F7_MOUSE Paternally expressed 10 OS=Mus musculus OX=10090 GN=Peg10 PE=1 SV=1;sp|Q7TN75|PEG10_MOUSE Retrotransposon-derived protein PEG10 OS=Mus musculus OX=10090 GN=Peg10 PE=1 SV=2	2	3	3	3	0	3	0	3	0	3	2.6	115.37	1005	19.846	0	2.6	121920000	1168250	121920000
A0A075B5L3	A0A075B5L3		Igkv4-90	tr|A0A075B5L3|A0A075B5L3_MOUSE Immunoglobulin kappa chain variable 4-90 (Fragment) OS=Mus musculus OX=10090 GN=Igkv4-90 PE=4 SV=5	1	1	1	1	0	1	0	1	0	1	13.7	12.609	117	11.064	0	13.7	107550000	1168250	107550000
O88935	O88935	Synapsin-1	Syn1	sp|O88935|SYN1_MOUSE Synapsin-1 OS=Mus musculus OX=10090 GN=Syn1 PE=1 SV=2	1	3	3	3	0	3	0	3	0	3	7.2	74.096	706	20.863	0	7.2	106470000	1168250	106470000
P01029	P01029	Complement C4-B;Complement C4 beta chain;Complement C4 alpha chain;C4a anaphylatoxin;Complement C4 gamma chain	C4b	sp|P01029|CO4B_MOUSE Complement C4-B OS=Mus musculus OX=10090 GN=C4b PE=1 SV=3	1	4	4	4	0	4	0	4	0	4	3.6	192.91	1738	33.43	0	3.6	103710000	1168250	103710000
P01749	P01749	Ig heavy chain V region 3	Ighv1-61	sp|P01749|HVM05_MOUSE Ig heavy chain V region 3 OS=Mus musculus OX=10090 GN=Ighv1-61 PE=1 SV=1	1	6	1	1	3	6	0	1	0	1	42.7	13.016	117	6.0055	29.9	42.7	100920000	1168250	100920000
P17182;B1ARR7;B1ARR6;B0QZL1;Q6PHC1	P17182;B1ARR7	Alpha-enolase	Eno1	sp|P17182|ENOA_MOUSE Alpha-enolase OS=Mus musculus OX=10090 GN=Eno1 PE=1 SV=3;tr|B1ARR7|B1ARR7_MOUSE Enolase 1, alpha non-neuron (Fragment) OS=Mus musculus OX=10090 GN=Eno1 PE=1 SV=1	5	4	4	4	0	4	0	4	0	4	12.7	47.14	434	23.779	0	12.7	98474000	1168250	98474000
Q3UEJ6;Q9ET01	Q3UEJ6;Q9ET01	Alpha-1,4 glucan phosphorylase;Glycogen phosphorylase, liver form	Pygl	tr|Q3UEJ6|Q3UEJ6_MOUSE Alpha-1,4 glucan phosphorylase OS=Mus musculus OX=10090 GN=Pygl PE=1 SV=1;sp|Q9ET01|PYGL_MOUSE Glycogen phosphorylase, liver form OS=Mus musculus OX=10090 GN=Pygl PE=1 SV=4	2	1	1	1	0	1	0	1	0	1	1.4	86.513	759	-2	0	1.4	97174000	1168250	97174000
A0A0N4SUY3;A0A0N4SWF5;A0A0N4SUU0;A0A0N4SWD7;E9Q6H8;A0A0N4SV65;A0A0N4SUV0;A0A0N4SW19;A0A1L1SQF5	A0A0N4SUY3;A0A0N4SWF5;A0A0N4SUU0;A0A0N4SWD7;E9Q6H8;A0A0N4SV65;A0A0N4SUV0;A0A0N4SW19;A0A1L1SQF5		Plekha5	tr|A0A0N4SUY3|A0A0N4SUY3_MOUSE Pleckstrin homology domain containing, family A member 5 (Fragment) OS=Mus musculus OX=10090 GN=Plekha5 PE=1 SV=1;tr|A0A0N4SWF5|A0A0N4SWF5_MOUSE Pleckstrin homology domain containing, family A member 5 (Fragment) OS=Mus muscu	9	4	4	4	0	4	0	4	0	4	7.5	75.356	668	30.678	0	7.5	94280000	1168250	94280000
A0A075B5V7;A0A0A6YXN5	A0A075B5V7;A0A0A6YXN5		Ighv1-43	tr|A0A075B5V7|A0A075B5V7_MOUSE Immunoglobulin heavy variable V1-43 OS=Mus musculus OX=10090 GN=Ighv1-43 PE=4 SV=1;tr|A0A0A6YXN5|A0A0A6YXN5_MOUSE Immunoglobulin heavy variable V1-43 (Fragment) OS=Mus musculus OX=10090 GN=Ighv1-43 PE=4 SV=1	2	6	1	1	4	4	1	1	1	1	50	10.761	98	6.1154	50	48	86844000	1168250	86844000
A0A0G2JEK4;A0A075B5K1;P01652	A0A0G2JEK4;A0A075B5K1;P01652	Ig kappa chain V-V region J606	Igkv11-125	tr|A0A0G2JEK4|A0A0G2JEK4_MOUSE Immunoglobulin kappa variable 11-125 (Fragment) OS=Mus musculus OX=10090 GN=Igkv11-125 PE=4 SV=4;tr|A0A075B5K1|A0A075B5K1_MOUSE Immunoglobulin kappa variable 11-125 OS=Mus musculus OX=10090 GN=Igkv11-125 PE=4 SV=7;sp|P01652|K	3	1	1	1	0	1	0	1	0	1	13.7	12.867	117	6.2832	0	13.7	81784000	1168250	81784000
A0A075B5K0	A0A075B5K0		Igkv14-126	tr|A0A075B5K0|A0A075B5K0_MOUSE Immunoglobulin kappa variable 14-126 (Fragment) OS=Mus musculus OX=10090 GN=Igkv14-126 PE=4 SV=7	1	2	1	1	1	2	0	1	0	1	23.1	13.058	117	7.4275	12.8	23.1	73034000	1168250	73034000
D3Z0M9	D3Z0M9		Ddx23	tr|D3Z0M9|D3Z0M9_MOUSE RNA helicase OS=Mus musculus OX=10090 GN=Ddx23 PE=1 SV=1	1	3	3	3	0	3	0	3	0	3	3.5	95.493	819	18.191	0	3.5	64247000	1168250	64247000
Q80UG2	Q80UG2	Plexin-A4	Plxna4	sp|Q80UG2|PLXA4_MOUSE Plexin-A4 OS=Mus musculus OX=10090 GN=Plxna4 PE=1 SV=3	1	1	1	1	0	1	0	1	0	1	0.5	212.56	1893	-2	0	0.5	63901000	1168250	63901000
Q8CEE6	Q8CEE6	PAS domain-containing serine/threonine-protein kinase	Pask	sp|Q8CEE6|PASK_MOUSE PAS domain-containing serine/threonine-protein kinase OS=Mus musculus OX=10090 GN=Pask PE=1 SV=3	1	5	5	5	1	4	1	4	1	4	3.7	151.25	1383	29.425	0.8	2.9	63624000	1168250	63624000
Q3U7K7;Q62191	Q3U7K7;Q62191	E3 ubiquitin-protein ligase TRIM21	Trim21	tr|Q3U7K7|Q3U7K7_MOUSE RING-type E3 ubiquitin transferase OS=Mus musculus OX=10090 GN=Trim21 PE=1 SV=1;sp|Q62191|RO52_MOUSE E3 ubiquitin-protein ligase TRIM21 OS=Mus musculus OX=10090 GN=Trim21 PE=1 SV=1	2	2	2	2	0	2	0	2	0	2	5.2	53.327	462	14.847	0	5.2	61834000	1168250	61834000
Q9DAA4	Q9DAA4	Probable inactive serine protease 37	Prss37	sp|Q9DAA4|PRS37_MOUSE Probable inactive serine protease 37 OS=Mus musculus OX=10090 GN=Prss37 PE=1 SV=1	1	3	3	3	0	3	0	3	0	3	17.7	26.698	237	20.194	0	17.7	61504000	1168250	61504000
A0A075B5L1	A0A075B5L1		Igkv10-94	tr|A0A075B5L1|A0A075B5L1_MOUSE Immunoglobulin kappa variable 10-94 (Fragment) OS=Mus musculus OX=10090 GN=Igkv10-94 PE=4 SV=7	1	2	1	1	1	2	0	1	0	1	37.4	12.576	115	18.548	13.9	37.4	61131000	1168250	61131000
D3YVM5;P14869;S4R1N1	D3YVM5;P14869;S4R1N1	60S acidic ribosomal protein P0	Rplp0	tr|D3YVM5|D3YVM5_MOUSE Ribosomal protein, large, P0 (Fragment) OS=Mus musculus OX=10090 GN=Rplp0 PE=1 SV=1;sp|P14869|RLA0_MOUSE 60S acidic ribosomal protein P0 OS=Mus musculus OX=10090 GN=Rplp0 PE=1 SV=3;tr|S4R1N1|S4R1N1_MOUSE Ribosomal protein, large, P0	3	2	2	2	0	2	0	2	0	2	14.5	16.057	145	12.194	0	14.5	59135000	1168250	59135000
Q5M8S2	Q5M8S2	Serine protease 46	Prss46	sp|Q5M8S2|PRS46_MOUSE Serine protease 46 OS=Mus musculus OX=10090 GN=Prss46 PE=1 SV=2	1	3	3	3	0	3	0	3	0	3	12.4	35.185	314	22.413	0	12.4	59086000	1168250	59086000
D3YUW7;E9QMC1;A0A5F8MPT6;P59242	D3YUW7;E9QMC1;A0A5F8MPT6;P59242	Cingulin	Cgn	tr|D3YUW7|D3YUW7_MOUSE Cingulin OS=Mus musculus OX=10090 GN=Cgn PE=1 SV=2;tr|E9QMC1|E9QMC1_MOUSE Cingulin OS=Mus musculus OX=10090 GN=Cgn PE=1 SV=2;tr|A0A5F8MPT6|A0A5F8MPT6_MOUSE Cingulin OS=Mus musculus OX=10090 GN=Cgn PE=1 SV=1;sp|P59242|CING_MOUSE Cingu	4	3	3	3	0	3	0	3	0	3	3.7	135.61	1183	20.916	0	3.7	57981000	1168250	57981000
Q6KCD5	Q6KCD5	Nipped-B-like protein	Nipbl	sp|Q6KCD5|NIPBL_MOUSE Nipped-B-like protein OS=Mus musculus OX=10090 GN=Nipbl PE=1 SV=1	1	1	1	1	0	1	0	1	0	1	0.6	315.45	2798	-2	0	0.6	57540000	1168250	57540000
P23116	P23116	Eukaryotic translation initiation factor 3 subunit A	Eif3a	sp|P23116|EIF3A_MOUSE Eukaryotic translation initiation factor 3 subunit A OS=Mus musculus OX=10090 GN=Eif3a PE=1 SV=5	1	4	4	4	0	4	0	4	0	4	3.6	161.93	1344	22.326	0	3.6	57288000	1168250	57288000
Q9CZ13;A0A0A6YWX6;A0A0A6YW82	Q9CZ13;A0A0A6YWX6;A0A0A6YW82	Cytochrome b-c1 complex subunit 1, mitochondrial	Uqcrc1	sp|Q9CZ13|QCR1_MOUSE Cytochrome b-c1 complex subunit 1, mitochondrial OS=Mus musculus OX=10090 GN=Uqcrc1 PE=1 SV=2;tr|A0A0A6YWX6|A0A0A6YWX6_MOUSE Ubiquinol-cytochrome c reductase core protein 1 (Fragment) OS=Mus musculus OX=10090 GN=Uqcrc1 PE=1 SV=1;tr|A0A	3	2	2	2	0	2	0	2	0	2	9	52.851	480	14.479	0	9	56913000	1168250	56913000
A0A0R4J1P5;Q3V096;B7ZNV8;A0A140LHD3;D6RCX7	A0A0R4J1P5;Q3V096;B7ZNV8	Ankyrin repeat domain-containing protein 42	Ankrd42	tr|A0A0R4J1P5|A0A0R4J1P5_MOUSE Ankyrin repeat domain 42 OS=Mus musculus OX=10090 GN=Ankrd42 PE=1 SV=1;sp|Q3V096|ANR42_MOUSE Ankyrin repeat domain-containing protein 42 OS=Mus musculus OX=10090 GN=Ankrd42 PE=1 SV=1;tr|B7ZNV8|B7ZNV8_MOUSE Ankrd42 protein OS=	5	3	3	3	0	3	0	3	0	3	9.3	57.345	516	19.032	0	9.3	53670000	1168250	53670000
Q9CW03	Q9CW03	Structural maintenance of chromosomes protein 3	Smc3	sp|Q9CW03|SMC3_MOUSE Structural maintenance of chromosomes protein 3 OS=Mus musculus OX=10090 GN=Smc3 PE=1 SV=2	1	3	3	3	0	3	0	3	0	3	2.8	141.55	1217	19.131	0	2.8	53284000	1168250	53284000
P01647	P01647	Ig kappa chain V-V region HP 124E1		sp|P01647|KV5AE_MOUSE Ig kappa chain V-V region HP 124E1 OS=Mus musculus OX=10090 PE=1 SV=1	1	8	1	1	6	8	0	1	0	1	67.6	11.965	108	8.2883	48.1	67.6	53151000	1168250	53151000
Q5F258;Q68FF6	Q5F258;Q68FF6	ARF GTPase-activating protein GIT1	Git1	tr|Q5F258|Q5F258_MOUSE GIT ArfGAP 1 OS=Mus musculus OX=10090 GN=Git1 PE=1 SV=1;sp|Q68FF6|GIT1_MOUSE ARF GTPase-activating protein GIT1 OS=Mus musculus OX=10090 GN=Git1 PE=1 SV=1	2	4	4	4	0	4	0	4	0	4	4.6	84.194	761	23.337	0	4.6	52058000	1168250	52058000
E9PVZ8;E9QAH1;Q9CTU9	E9PVZ8;E9QAH1;Q9CTU9		Golgb1	tr|E9PVZ8|E9PVZ8_MOUSE Golgi autoantigen, golgin subfamily b, macrogolgin 1 OS=Mus musculus OX=10090 GN=Golgb1 PE=1 SV=1;tr|E9QAH1|E9QAH1_MOUSE Golgi autoantigen, golgin subfamily b, macrogolgin 1 OS=Mus musculus OX=10090 GN=Golgb1 PE=1 SV=1;tr|Q9CTU9|Q9CT	3	2	2	2	1	1	1	1	1	1	0.6	370.15	3238	11.342	0.2	0.4	51925000	1168250	51925000
Q8R127;J3QNN5	Q8R127;J3QNN5	Saccharopine dehydrogenase-like oxidoreductase	Sccpdh	sp|Q8R127|SCPDL_MOUSE Saccharopine dehydrogenase-like oxidoreductase OS=Mus musculus OX=10090 GN=Sccpdh PE=1 SV=1;tr|J3QNN5|J3QNN5_MOUSE Saccharopine dehydrogenase (putative) OS=Mus musculus OX=10090 GN=Sccpdh PE=1 SV=1	2	2	2	2	1	2	1	2	1	2	5.6	47.129	429	14.648	2.3	5.6	49932000	1168250	49932000
Q30KN3	Q30KN3	Beta-defensin 33	Defb33	sp|Q30KN3|DFB33_MOUSE Beta-defensin 33 OS=Mus musculus OX=10090 GN=Defb33 PE=3 SV=1	1	1	1	1	0	1	0	1	0	1	19.4	7.1046	62	7.101	0	19.4	48007000	1168250	48007000
Q3UX10	Q3UX10	Tubulin alpha chain-like 3	Tubal3	sp|Q3UX10|TBAL3_MOUSE Tubulin alpha chain-like 3 OS=Mus musculus OX=10090 GN=Tubal3 PE=2 SV=2	1	3	1	1	1	3	0	1	0	1	8.3	49.988	446	9.0748	2	8.3	46801000	1168250	46801000
A0A0U1RPI8;A0A0U1RP62;Q9BCZ4	A0A0U1RPI8;A0A0U1RP62;Q9BCZ4	Selenoprotein S	Vimp	tr|A0A0U1RPI8|A0A0U1RPI8_MOUSE Selenoprotein S OS=Mus musculus OX=10090 GN=Selenos PE=1 SV=1;tr|A0A0U1RP62|A0A0U1RP62_MOUSE Selenoprotein S OS=Mus musculus OX=10090 GN=Selenos PE=1 SV=1;sp|Q9BCZ4|SELS_MOUSE Selenoprotein S OS=Mus musculus OX=10090 GN=Selen	3	1	1	1	0	1	0	1	0	1	8	11.111	100	6.5139	0	8	46773000	1168250	46773000
Q8C605;Q9WUA3	Q8C605;Q9WUA3	ATP-dependent 6-phosphofructokinase;ATP-dependent 6-phosphofructokinase, platelet type	Pfkp	tr|Q8C605|Q8C605_MOUSE ATP-dependent 6-phosphofructokinase OS=Mus musculus OX=10090 GN=Pfkp PE=1 SV=1;sp|Q9WUA3|PFKAP_MOUSE ATP-dependent 6-phosphofructokinase, platelet type OS=Mus musculus OX=10090 GN=Pfkp PE=1 SV=1	2	2	2	2	0	2	0	2	0	2	4.2	85.546	784	13.376	0	4.2	46587000	1168250	46587000
P04925	P04925	Major prion protein	Prnp	sp|P04925|PRIO_MOUSE Major prion protein OS=Mus musculus OX=10090 GN=Prnp PE=1 SV=2	1	1	1	1	1	1	1	1	1	1	4.7	27.977	254	10.87	4.7	4.7	45273000	1168250	45273000
D3Z0P7;D3Z0P6;F8WIV1;Q0P5X5	D3Z0P7;D3Z0P6;F8WIV1;Q0P5X5	Zinc finger B-box domain-containing protein 1	Zbbx	tr|D3Z0P7|D3Z0P7_MOUSE Zinc finger, B-box domain containing OS=Mus musculus OX=10090 GN=Zbbx PE=4 SV=1;tr|D3Z0P6|D3Z0P6_MOUSE Zinc finger, B-box domain containing OS=Mus musculus OX=10090 GN=Zbbx PE=4 SV=2;tr|F8WIV1|F8WIV1_MOUSE Zinc finger, B-box domain c	4	1	1	1	0	1	0	1	0	1	4	42.361	374	7.5323	0	4	44307000	1168250	44307000
Q6P1F6	Q6P1F6	Serine/threonine-protein phosphatase 2A 55 kDa regulatory subunit B alpha isoform	Ppp2r2a	sp|Q6P1F6|2ABA_MOUSE Serine/threonine-protein phosphatase 2A 55 kDa regulatory subunit B alpha isoform OS=Mus musculus OX=10090 GN=Ppp2r2a PE=1 SV=1	1	2	2	2	0	2	0	2	0	2	3.1	51.691	447	18.936	0	3.1	43964000	1168250	43964000
A0A087WS46;O70251	A0A087WS46;O70251	Elongation factor 1-beta	Eef1b2;Eef1b	tr|A0A087WS46|A0A087WS46_MOUSE Eukaryotic translation elongation factor 1 beta 2 OS=Mus musculus OX=10090 GN=Eef1b2 PE=1 SV=1;sp|O70251|EF1B_MOUSE Elongation factor 1-beta OS=Mus musculus OX=10090 GN=Eef1b PE=1 SV=5	2	1	1	1	0	1	0	1	0	1	7.1	20.136	184	6.3644	0	7.1	43768000	1168250	43768000
G3X922;D4AFX7;A0A087WRC9;A0A087WS25	G3X922;D4AFX7		Dnajc13	tr|G3X922|G3X922_MOUSE DnaJ heat shock protein family (Hsp40) member C13 OS=Mus musculus OX=10090 GN=Dnajc13 PE=1 SV=1;tr|D4AFX7|D4AFX7_MOUSE DnaJ heat shock protein family (Hsp40) member C13 OS=Mus musculus OX=10090 GN=Dnajc13 PE=1 SV=1	4	12	12	12	1	12	1	12	1	12	6.7	254.44	2243	84.716	0.6	6.7	359650000	9876000	349770000
Q9Z2I9	Q9Z2I9	Succinyl-CoA ligase [ADP-forming] subunit beta, mitochondrial	Sucla2	sp|Q9Z2I9|SUCB1_MOUSE Succinate--CoA ligase [ADP-forming] subunit beta, mitochondrial OS=Mus musculus OX=10090 GN=Sucla2 PE=1 SV=2	1	4	4	4	0	4	0	4	0	4	8.9	50.113	463	25.301	0	8.9	41304000	1168250	41304000
P16627;Q61696;P17879	P16627;Q61696;P17879	Heat shock 70 kDa protein 1-like;Heat shock 70 kDa protein 1A;Heat shock 70 kDa protein 1B	Hspa1l;Hspa1a;Hspa1b	sp|P16627|HS71L_MOUSE Heat shock 70 kDa protein 1-like OS=Mus musculus OX=10090 GN=Hspa1l PE=1 SV=4;sp|Q61696|HS71A_MOUSE Heat shock 70 kDa protein 1A OS=Mus musculus OX=10090 GN=Hspa1a PE=1 SV=2;sp|P17879|HS71B_MOUSE Heat shock 70 kDa protein 1B OS=Mus mu	3	9	4	4	4	7	0	4	0	4	13.6	70.636	641	32.307	5.9	13.6	41267000	1168250	41267000
E9PWY9;Q8C0C7	E9PWY9;Q8C0C7	Phenylalanine--tRNA ligase alpha subunit	Farsa	tr|E9PWY9|E9PWY9_MOUSE Phenylalanine--tRNA ligase alpha subunit OS=Mus musculus OX=10090 GN=Farsa PE=1 SV=1;sp|Q8C0C7|SYFA_MOUSE Phenylalanine--tRNA ligase alpha subunit OS=Mus musculus OX=10090 GN=Farsa PE=1 SV=1	2	3	3	3	0	3	0	3	0	3	8.3	57.47	507	18.503	0	8.3	40148000	1168250	40148000
P60761	P60761	Neurogranin;NEUG(55-78)	Nrgn	sp|P60761|NEUG_MOUSE Neurogranin OS=Mus musculus OX=10090 GN=Nrgn PE=1 SV=1	1	1	1	1	0	1	0	1	0	1	19.2	7.4963	78	6.5111	0	19.2	40050000	1168250	40050000
A0A1B0GX25;Q9Z2V5	A0A1B0GX25;Q9Z2V5	Histone deacetylase 6	Hdac6	tr|A0A1B0GX25|A0A1B0GX25_MOUSE Histone deacetylase 6 (Fragment) OS=Mus musculus OX=10090 GN=Hdac6 PE=1 SV=1;sp|Q9Z2V5|HDAC6_MOUSE Histone deacetylase 6 OS=Mus musculus OX=10090 GN=Hdac6 PE=1 SV=3	2	1	1	1	0	1	0	1	0	1	1.4	110.18	1008	7.6075	0	1.4	39768000	1168250	39768000
A0A3B2W837;Q9WV55	A0A3B2W837;Q9WV55	Vesicle-associated membrane protein-associated protein A	Vapa	tr|A0A3B2W837|A0A3B2W837_MOUSE Vesicle-associated membrane protein, associated protein A (Fragment) OS=Mus musculus OX=10090 GN=Vapa PE=1 SV=1;sp|Q9WV55|VAPA_MOUSE Vesicle-associated membrane protein-associated protein A OS=Mus musculus OX=10090 GN=Vapa PE	2	3	3	3	1	2	1	2	1	2	16.1	26.102	236	16.326	3.4	12.7	38115000	1168250	38115000
REV__A0A140LI60;REV__Q6URW6;REV__K3W4R2;A0A0J9YUA3;Q8VD75;Q9JKY5	REV__A0A140LI60;REV__Q6URW6;REV__K3W4R2;A0A0J9YUA3;Q8VD75;Q9JKY5	Huntingtin-interacting protein 1;Huntingtin-interacting protein 1-related protein	Hip1;Hip1r	tr|A0A140LI60|A0A140LI60_MOUSE Myosin, heavy polypeptide 14 (Fragment) OS=Mus musculus OX=10090 GN=Myh14 PE=1 SV=1;sp|Q6URW6|MYH14_MOUSE Myosin-14 OS=Mus musculus OX=10090 GN=Myh14 PE=1 SV=1;tr|K3W4R2|K3W4R2_MOUSE Myosin, heavy polypeptide 14 OS=Mus muscul	6	2	2	2	1	1	1	1	1	1	1	143.24	1245	10.95	1	0	37779000	1168250	37779000
Q8BMK4	Q8BMK4	Cytoskeleton-associated protein 4	Ckap4	sp|Q8BMK4|CKAP4_MOUSE Cytoskeleton-associated protein 4 OS=Mus musculus OX=10090 GN=Ckap4 PE=1 SV=2	1	3	3	3	0	3	0	3	0	3	5.9	63.691	575	18.433	0	5.9	37711000	1168250	37711000
G3UXG7;G3UXU2;P67871	G3UXG7;G3UXU2;P67871	Casein kinase II subunit beta	Csnk2b	tr|G3UXG7|G3UXG7_MOUSE Casein kinase II subunit beta OS=Mus musculus OX=10090 GN=Csnk2b PE=1 SV=1;tr|G3UXU2|G3UXU2_MOUSE Casein kinase II subunit beta (Fragment) OS=Mus musculus OX=10090 GN=Csnk2b PE=1 SV=2;sp|P67871|CSK2B_MOUSE Casein kinase II subunit be	3	1	1	1	0	1	0	1	0	1	5.5	18.926	164	7.4962	0	5.5	37368000	1168250	37368000
Q8BMD2	Q8BMD2	Zinc finger protein DZIP1	Dzip1	sp|Q8BMD2|DZIP1_MOUSE Cilium assembly protein DZIP1 OS=Mus musculus OX=10090 GN=Dzip1 PE=1 SV=3	1	2	2	2	0	2	0	2	0	2	2.5	97.262	852	14.769	0	2.5	37083000	1168250	37083000
F6RJV6;Q9JJK2	F6RJV6;Q9JJK2	LanC-like protein 2	Lancl2	tr|F6RJV6|F6RJV6_MOUSE LanC (bacterial lantibiotic synthetase component C)-like 2 (Fragment) OS=Mus musculus OX=10090 GN=Lancl2 PE=1 SV=1;sp|Q9JJK2|LANC2_MOUSE LanC-like protein 2 OS=Mus musculus OX=10090 GN=Lancl2 PE=1 SV=1	2	3	3	3	1	2	1	2	1	2	11.1	49.742	441	25.992	3.2	7.9	35407000	1168250	35407000
G5E902;Q8VEM8	G5E902;Q8VEM8	Phosphate carrier protein, mitochondrial	Slc25a3	tr|G5E902|G5E902_MOUSE Phosphate carrier protein, mitochondrial OS=Mus musculus OX=10090 GN=Slc25a3 PE=1 SV=1;sp|Q8VEM8|MPCP_MOUSE Phosphate carrier protein, mitochondrial OS=Mus musculus OX=10090 GN=Slc25a3 PE=1 SV=1	2	1	1	1	0	1	0	1	0	1	3.4	39.736	358	7.0429	0	3.4	33431000	1168250	33431000
Q62318	Q62318	Transcription intermediary factor 1-beta	Trim28	sp|Q62318|TIF1B_MOUSE Transcription intermediary factor 1-beta OS=Mus musculus OX=10090 GN=Trim28 PE=1 SV=3	1	2	2	2	0	2	0	2	0	2	4.8	88.846	834	11.706	0	4.8	32866000	1168250	32866000
Z4YJZ2;J3KMP6;A0A8Q0KEJ4;Q8BP22;G3UY30;F6VZK2	Z4YJZ2;J3KMP6;A0A8Q0KEJ4;Q8BP22	Protein FAM92A1	Fam92a;Fam92a1	tr|Z4YJZ2|Z4YJZ2_MOUSE CBY1 interacting BAR domain containing 1 OS=Mus musculus OX=10090 GN=Cibar1 PE=1 SV=1;tr|J3KMP6|J3KMP6_MOUSE CBY1 interacting BAR domain containing 1 OS=Mus musculus OX=10090 GN=Cibar1 PE=1 SV=1;tr|A0A8Q0KEJ4|A0A8Q0KEJ4_MOUSE CBY1 in	6	3	3	3	0	3	0	3	0	3	10.3	39.531	351	23.008	0	10.3	32328000	1168250	32328000
E9PZJ4;Q9EQH7;Q9EQW8	E9PZJ4;Q9EQH7;Q9EQW8	Bifunctional heparan sulfate N-deacetylase/N-sulfotransferase 3;Heparan sulfate N-deacetylase 3;Heparan sulfate N-sulfotransferase 3;Bifunctional heparan sulfate N-deacetylase/N-sulfotransferase 4;Heparan sulfate N-deacetylase 4;Heparan sulfate N-sulfotransferase 4	Ndst3;Ndst4	tr|E9PZJ4|E9PZJ4_MOUSE [heparan sulfate]-glucosamine N-sulfotransferase OS=Mus musculus OX=10090 GN=Ndst3 PE=1 SV=1;sp|Q9EQH7|NDST3_MOUSE Bifunctional heparan sulfate N-deacetylase/N-sulfotransferase 3 OS=Mus musculus OX=10090 GN=Ndst3 PE=2 SV=2;sp|Q9EQW8|	3	2	2	2	1	1	1	1	1	1	1.9	101.03	873	10.647	1	0.9	193150000	6941100	186210000
Q61263;A0A087WSJ5;A0A087WNN8	Q61263;A0A087WSJ5;A0A087WNN8	Sterol O-acyltransferase 1	Soat1	sp|Q61263|SOAT1_MOUSE Sterol O-acyltransferase 1 OS=Mus musculus OX=10090 GN=Soat1 PE=1 SV=2;tr|A0A087WSJ5|A0A087WSJ5_MOUSE Sterol O-acyltransferase 1 (Fragment) OS=Mus musculus OX=10090 GN=Soat1 PE=1 SV=1;tr|A0A087WNN8|A0A087WNN8_MOUSE Sterol O-acyltransf	3	2	2	2	0	2	0	2	0	2	6.3	63.798	540	17.25	0	6.3	31287000	1168250	31287000
Q9DAP0	Q9DAP0	Leucine-rich repeat-containing protein 46	Lrrc46	sp|Q9DAP0|LRC46_MOUSE Leucine-rich repeat-containing protein 46 OS=Mus musculus OX=10090 GN=Lrrc46 PE=1 SV=2	1	3	3	3	0	3	0	3	0	3	6.8	36.047	323	20.529	0	6.8	30822000	1168250	30822000
P00405	P00405	Cytochrome c oxidase subunit 2	Mtco2	sp|P00405|COX2_MOUSE Cytochrome c oxidase subunit 2 OS=Mus musculus OX=10090 GN=Mtco2 PE=1 SV=1	1	2	2	2	0	2	0	2	0	2	7.5	25.976	227	11.507	0	7.5	30660000	1168250	30660000
P63330;P62715	P63330;P62715	Serine/threonine-protein phosphatase 2A catalytic subunit alpha isoform;Serine/threonine-protein phosphatase 2A catalytic subunit beta isoform	Ppp2ca;Ppp2cb	sp|P63330|PP2AA_MOUSE Serine/threonine-protein phosphatase 2A catalytic subunit alpha isoform OS=Mus musculus OX=10090 GN=Ppp2ca PE=1 SV=1;sp|P62715|PP2AB_MOUSE Serine/threonine-protein phosphatase 2A catalytic subunit beta isoform OS=Mus musculus OX=10090	2	1	1	1	0	1	0	1	0	1	3.6	35.608	309	6.7381	0	3.6	29305000	1168250	29305000
Q5RKN9;P47754;P47753;A0A0N4SVM0;D6RCW7;A0A0G2JE27	Q5RKN9;P47754;P47753;A0A0N4SVM0;D6RCW7	F-actin-capping protein subunit alpha-2;F-actin-capping protein subunit alpha-1	Capza1;Capza2	tr|Q5RKN9|Q5RKN9_MOUSE F-actin-capping protein subunit alpha OS=Mus musculus OX=10090 GN=Capza1 PE=1 SV=1;sp|P47754|CAZA2_MOUSE F-actin-capping protein subunit alpha-2 OS=Mus musculus OX=10090 GN=Capza2 PE=1 SV=3;sp|P47753|CAZA1_MOUSE F-actin-capping prote	6	3	3	3	2	2	2	2	2	2	8	32.953	286	20.382	5.6	5.9	29168000	1168250	29168000
A0A0G2JF35	A0A0G2JF35			tr|A0A0G2JF35|A0A0G2JF35_MOUSE ATRX, chromatin remodeler (Fragment) OS=Mus musculus OX=10090 GN=Atrx PE=1 SV=1	1	1	1	1	0	1	0	1	0	1	16.7	9.1938	78	6.1085	0	16.7	28843000	1168250	28843000
D6RIR4;Q80YW5	D6RIR4;Q80YW5	B box and SPRY domain-containing protein	Bspry	tr|D6RIR4|D6RIR4_MOUSE B-box and SPRY domain containing OS=Mus musculus OX=10090 GN=Bspry PE=1 SV=1;sp|Q80YW5|BSPRY_MOUSE B box and SPRY domain-containing protein OS=Mus musculus OX=10090 GN=Bspry PE=1 SV=1	2	1	1	1	0	1	0	1	0	1	8.1	13.419	123	7.7054	0	8.1	28316000	1168250	28316000
Q0GGX2	Q0GGX2	Zinc finger protein 541	Znf541	sp|Q0GGX2|ZN541_MOUSE Zinc finger protein 541 OS=Mus musculus OX=10090 GN=Znf541 PE=1 SV=1	1	4	4	4	0	4	0	4	0	4	4.2	148.3	1363	31.03	0	4.2	28257000	1168250	28257000
Q8BGB5	Q8BGB5	LIM domain-containing protein 2	Limd2	sp|Q8BGB5|LIMD2_MOUSE LIM domain-containing protein 2 OS=Mus musculus OX=10090 GN=Limd2 PE=1 SV=1	1	1	1	1	0	1	0	1	0	1	13.3	14.237	128	8.5246	0	13.3	27562000	1168250	27562000
P68033;P68134;A0A1D5RM20	P68033;P68134;A0A1D5RM20	Actin, alpha cardiac muscle 1;Actin, alpha skeletal muscle	Actc1;Acta1	sp|P68033|ACTC_MOUSE Actin, alpha cardiac muscle 1 OS=Mus musculus OX=10090 GN=Actc1 PE=1 SV=1;sp|P68134|ACTS_MOUSE Actin, alpha skeletal muscle OS=Mus musculus OX=10090 GN=Acta1 PE=1 SV=1;tr|A0A1D5RM20|A0A1D5RM20_MOUSE Actin alpha 1, skeletal muscle (Frag	3	17	1	0	14	15	0	1	0	0	33.4	42.019	377	7.3864	27.6	26.8	27556000	1168250	27556000
G5E8G0;G3X9W0	G5E8G0;G3X9W0		Hnrnpd	tr|G5E8G0|G5E8G0_MOUSE Heterogeneous nuclear ribonucleoprotein D OS=Mus musculus OX=10090 GN=Hnrnpd PE=1 SV=1;tr|G3X9W0|G3X9W0_MOUSE Heterogeneous nuclear ribonucleoprotein D OS=Mus musculus OX=10090 GN=Hnrnpd PE=1 SV=1	2	17	1	1	10	16	0	1	0	1	48.1	30.608	287	8.7799	31.7	48.1	27287000	1168250	27287000
Q61390	Q61390	T-complex protein 1 subunit zeta-2	Cct6b	sp|Q61390|TCPW_MOUSE T-complex protein 1 subunit zeta-2 OS=Mus musculus OX=10090 GN=Cct6b PE=1 SV=4	1	3	1	1	1	2	0	1	0	1	6.6	58.184	531	6.7673	1.7	4.9	27143000	1168250	27143000
O08553	O08553	Dihydropyrimidinase-related protein 2	Dpysl2	sp|O08553|DPYL2_MOUSE Dihydropyrimidinase-related protein 2 OS=Mus musculus OX=10090 GN=Dpysl2 PE=1 SV=2	1	1	1	1	0	1	0	1	0	1	1.7	62.277	572	6.0426	0	1.7	26958000	1168250	26958000
Q9JKB3	Q9JKB3	Y-box-binding protein 3	Ybx3	sp|Q9JKB3|YBOX3_MOUSE Y-box-binding protein 3 OS=Mus musculus OX=10090 GN=Ybx3 PE=1 SV=2	1	3	2	1	3	2	2	1	1	1	13.3	38.813	361	14.181	13.3	10	26305000	1168250	26305000
A0A2R8VHU5;A0A2R8VHS0;P23578	A0A2R8VHU5;A0A2R8VHS0;P23578	Acrosin;Acrosin light chain;Acrosin heavy chain	Acr	tr|A0A2R8VHU5|A0A2R8VHU5_MOUSE Acrosin prepropeptide (Fragment) OS=Mus musculus OX=10090 GN=Acr PE=1 SV=1;tr|A0A2R8VHS0|A0A2R8VHS0_MOUSE Acrosin prepropeptide (Fragment) OS=Mus musculus OX=10090 GN=Acr PE=1 SV=1;sp|P23578|ACRO_MOUSE Acrosin OS=Mus musculus	3	1	1	1	0	1	0	1	0	1	5.7	21.495	194	6.8013	0	5.7	25375000	1168250	25375000
Q9QZD9;A2AE03	Q9QZD9;A2AE03	Eukaryotic translation initiation factor 3 subunit I	Eif3i	sp|Q9QZD9|EIF3I_MOUSE Eukaryotic translation initiation factor 3 subunit I OS=Mus musculus OX=10090 GN=Eif3i PE=1 SV=1;tr|A2AE03|A2AE03_MOUSE Eukaryotic translation initiation factor 3, subunit I (Fragment) OS=Mus musculus OX=10090 GN=Eif3i PE=1 SV=1	2	3	3	3	0	3	0	3	0	3	11.4	36.46	325	18.797	0	11.4	24965000	1168250	24965000
E9Q175;E9PVU0;E9Q174;V9GXM4;V9GX76;Q64331	E9Q175;E9PVU0;E9Q174;V9GXM4;V9GX76;Q64331	Unconventional myosin-VI	Myo6	tr|E9Q175|E9Q175_MOUSE Unconventional myosin-VI OS=Mus musculus OX=10090 GN=Myo6 PE=1 SV=1;tr|E9PVU0|E9PVU0_MOUSE Unconventional myosin-VI OS=Mus musculus OX=10090 GN=Myo6 PE=1 SV=1;tr|E9Q174|E9Q174_MOUSE Unconventional myosin-VI OS=Mus musculus OX=10090 G	6	1	1	1	0	1	0	1	0	1	1.4	144.77	1253	7.7732	0	1.4	24665000	1168250	24665000
Q8CJ40	Q8CJ40	Rootletin	Crocc	sp|Q8CJ40|CROCC_MOUSE Rootletin OS=Mus musculus OX=10090 GN=Crocc PE=1 SV=2	1	2	2	2	0	2	0	2	0	2	1.3	226.94	2009	10.986	0	1.3	24253000	1168250	24253000
Q64133	Q64133	Amine oxidase [flavin-containing] A	Maoa	sp|Q64133|AOFA_MOUSE Amine oxidase [flavin-containing] A OS=Mus musculus OX=10090 GN=Maoa PE=1 SV=3	1	1	1	1	0	1	0	1	0	1	3	59.601	526	5.9073	0	3	24218000	1168250	24218000
P15105;D3YVK1	P15105;D3YVK1	Glutamine synthetase	Glul	sp|P15105|GLNA_MOUSE Glutamine synthetase OS=Mus musculus OX=10090 GN=Glul PE=1 SV=6;tr|D3YVK1|D3YVK1_MOUSE Palmitoyltransferase GLUL (Fragment) OS=Mus musculus OX=10090 GN=Glul PE=1 SV=8	2	2	2	2	1	2	1	2	1	2	8.3	42.119	373	18.464	2.7	8.3	24036000	1168250	24036000
E9QL53;D3YU89;P49025;F6SBR5;D3Z1U0;H3BJ74	E9QL53;D3YU89;P49025;F6SBR5;D3Z1U0	Citron Rho-interacting kinase	Cit	tr|E9QL53|E9QL53_MOUSE Citron Rho-interacting kinase OS=Mus musculus OX=10090 GN=Cit PE=1 SV=1;tr|D3YU89|D3YU89_MOUSE Citron Rho-interacting kinase OS=Mus musculus OX=10090 GN=Cit PE=1 SV=1;sp|P49025|CTRO_MOUSE Citron Rho-interacting kinase OS=Mus musculus	6	12	12	12	1	11	1	11	1	11	5.9	235.36	2055	72.464	0.4	5.5	172330000	8087200	164250000
Q64514;A0A087WQR6;Q05DJ9;A0A087WRC0	Q64514;A0A087WQR6;Q05DJ9;A0A087WRC0	Tripeptidyl-peptidase 2	Tpp2	sp|Q64514|TPP2_MOUSE Tripeptidyl-peptidase 2 OS=Mus musculus OX=10090 GN=Tpp2 PE=1 SV=3;tr|A0A087WQR6|A0A087WQR6_MOUSE Tripeptidyl peptidase II (Fragment) OS=Mus musculus OX=10090 GN=Tpp2 PE=1 SV=1;tr|Q05DJ9|Q05DJ9_MOUSE Tpp2 protein OS=Mus musculus OX=100	4	2	2	2	0	2	0	2	0	2	1.7	139.88	1262	15.853	0	1.7	23015000	1168250	23015000
A0A286YE88;G5E8R4;Q922D4	A0A286YE88;G5E8R4;Q922D4	Serine/threonine-protein phosphatase 6 regulatory subunit 3	Ppp6r3	tr|A0A286YE88|A0A286YE88_MOUSE Protein phosphatase 6, regulatory subunit 3 (Fragment) OS=Mus musculus OX=10090 GN=Ppp6r3 PE=1 SV=1;tr|G5E8R4|G5E8R4_MOUSE Protein phosphatase 6, regulatory subunit 3 OS=Mus musculus OX=10090 GN=Ppp6r3 PE=1 SV=1;sp|Q922D4|PP6	3	1	1	1	0	1	0	1	0	1	5.6	26.884	252	8.0564	0	5.6	22980000	1168250	22980000
P17751;H7BXC3	P17751;H7BXC3	Triosephosphate isomerase	Tpi1	sp|P17751|TPIS_MOUSE Triosephosphate isomerase OS=Mus musculus OX=10090 GN=Tpi1 PE=1 SV=5;tr|H7BXC3|H7BXC3_MOUSE Triosephosphate isomerase OS=Mus musculus OX=10090 GN=Tpi1 PE=1 SV=1	2	8	8	8	3	8	3	8	3	8	28.1	26.712	249	63.343	14.9	28.1	830930000	40814000	790120000
A0A0A6YWI9	A0A0A6YWI9		Ighv1-11	tr|A0A0A6YWI9|A0A0A6YWI9_MOUSE Immunoglobulin heavy variable V1-11 (Fragment) OS=Mus musculus OX=10090 GN=Ighv1-11 PE=4 SV=1	1	4	4	4	1	4	1	4	1	4	40.2	12.864	117	26.434	10.3	40.2	564330000	27807000	536530000
Q9JJV2;D3YWS3	Q9JJV2;D3YWS3	Profilin-2;Profilin	Pfn2	sp|Q9JJV2|PROF2_MOUSE Profilin-2 OS=Mus musculus OX=10090 GN=Pfn2 PE=1 SV=3;tr|D3YWS3|D3YWS3_MOUSE Profilin OS=Mus musculus OX=10090 GN=Pfn2 PE=1 SV=1	2	2	2	2	0	2	0	2	0	2	17.9	15.032	140	16.589	0	17.9	22417000	1168250	22417000
F6SMY7;Q7TPH6;A0A668KLT2;F6T4V9	F6SMY7;Q7TPH6;A0A668KLT2;F6T4V9	E3 ubiquitin-protein ligase MYCBP2	Mycbp2	tr|F6SMY7|F6SMY7_MOUSE RCR-type E3 ubiquitin transferase (Fragment) OS=Mus musculus OX=10090 GN=Mycbp2 PE=1 SV=1;sp|Q7TPH6|MYCB2_MOUSE E3 ubiquitin-protein ligase MYCBP2 OS=Mus musculus OX=10090 GN=Mycbp2 PE=1 SV=3;tr|A0A668KLT2|A0A668KLT2_MOUSE MYC bindin	4	2	2	2	1	2	1	2	1	2	0.8	509.35	4636	15.551	0.5	0.8	22162000	1168250	22162000
G3UX26;Q60930	G3UX26;Q60930	Voltage-dependent anion-selective channel protein 2	Vdac2	tr|G3UX26|G3UX26_MOUSE Voltage-dependent anion channel 2 OS=Mus musculus OX=10090 GN=Vdac2 PE=1 SV=1;sp|Q60930|VDAC2_MOUSE Voltage-dependent anion-selective channel protein 2 OS=Mus musculus OX=10090 GN=Vdac2 PE=1 SV=2	2	1	1	1	0	1	0	1	0	1	7.1	30.446	283	7.4322	0	7.1	22145000	1168250	22145000
E9Q0W8;E9Q4F4;P62305	E9Q0W8;E9Q4F4;P62305	Small nuclear ribonucleoprotein E	Snrpe	tr|E9Q0W8|E9Q0W8_MOUSE Small nuclear ribonucleoprotein E OS=Mus musculus OX=10090 GN=Snrpe PE=1 SV=1;tr|E9Q4F4|E9Q4F4_MOUSE Small nuclear ribonucleoprotein E OS=Mus musculus OX=10090 GN=Snrpe PE=1 SV=1;sp|P62305|RUXE_MOUSE Small nuclear ribonucleoprotein E	3	1	1	1	1	1	1	1	1	1	21.2	6.1593	52	16.92	21.2	21.2	22023000	1168250	22023000
E9Q9G8;Q6NWV3	E9Q9G8;Q6NWV3	Intraflagellar transport protein 122 homolog	Ift122	tr|E9Q9G8|E9Q9G8_MOUSE Intraflagellar transport 122 OS=Mus musculus OX=10090 GN=Ift122 PE=1 SV=2;sp|Q6NWV3|IF122_MOUSE Intraflagellar transport protein 122 homolog OS=Mus musculus OX=10090 GN=Ift122 PE=1 SV=1	2	1	1	1	0	1	0	1	0	1	1.4	141.6	1241	7.8111	0	1.4	21583000	1168250	21583000
Q04447	Q04447	Creatine kinase B-type	Ckb	sp|Q04447|KCRB_MOUSE Creatine kinase B-type OS=Mus musculus OX=10090 GN=Ckb PE=1 SV=1	1	1	1	1	0	1	0	1	0	1	2.9	42.713	381	6.8503	0	2.9	21302000	1168250	21302000
Q80U72;D3YU97	Q80U72	Protein scribble homolog	Scrib	sp|Q80U72|SCRIB_MOUSE Protein scribble homolog OS=Mus musculus OX=10090 GN=Scrib PE=1 SV=2	2	3	3	3	0	3	0	3	0	3	2	174.06	1612	17.683	0	2	21051000	1168250	21051000
A0A0G2JGQ8;P01845	A0A0G2JGQ8;P01845	Ig lambda-3 chain C region	Iglc3	tr|A0A0G2JGQ8|A0A0G2JGQ8_MOUSE Immunoglobulin lambda constant 3 (Fragment) OS=Mus musculus OX=10090 GN=Iglc3 PE=1 SV=1;sp|P01845|LAC3_MOUSE Ig lambda-3 chain C region OS=Mus musculus OX=10090 GN=Iglc3 PE=1 SV=1	2	5	1	1	4	4	0	1	0	1	74.3	11.371	105	6.9027	60	55.2	18874000	1168250	18874000
Q62095	Q62095	ATP-dependent RNA helicase DDX3Y	Ddx3y	sp|Q62095|DDX3Y_MOUSE ATP-dependent RNA helicase DDX3Y OS=Mus musculus OX=10090 GN=Ddx3y PE=1 SV=2	1	22	1	1	19	20	0	1	0	1	28.7	73.427	658	-2	23.4	27.2	18801000	1168250	18801000
D3Z6E4;A0A0N4SUX5;P17183	D3Z6E4;A0A0N4SUX5;P17183	Enolase;Gamma-enolase	Eno2	tr|D3Z6E4|D3Z6E4_MOUSE phosphopyruvate hydratase OS=Mus musculus OX=10090 GN=Eno2 PE=1 SV=1;tr|A0A0N4SUX5|A0A0N4SUX5_MOUSE phosphopyruvate hydratase OS=Mus musculus OX=10090 GN=Eno2 PE=1 SV=1;sp|P17183|ENOG_MOUSE Gamma-enolase OS=Mus musculus OX=10090 GN=E	3	1	1	1	0	1	0	1	0	1	3.2	34.804	315	6.8017	0	3.2	17958000	1168250	17958000
Q3TGG2	Q3TGG2		Atxn2l	tr|Q3TGG2|Q3TGG2_MOUSE Ataxin 2-like OS=Mus musculus OX=10090 GN=Atxn2l PE=1 SV=1	1	17	1	1	15	8	0	1	0	1	19	105.44	994	6.4932	17	10.9	17828000	1168250	17828000
Q5SXR6;Q68FD5	Q5SXR6;Q68FD5	Clathrin heavy chain;Clathrin heavy chain 1	Cltc	tr|Q5SXR6|Q5SXR6_MOUSE Clathrin heavy chain OS=Mus musculus OX=10090 GN=Cltc PE=1 SV=1;sp|Q68FD5|CLH1_MOUSE Clathrin heavy chain 1 OS=Mus musculus OX=10090 GN=Cltc PE=1 SV=3	2	1	1	1	0	1	0	1	0	1	0.7	191.98	1679	7.209	0	0.7	17510000	1168250	17510000
A0A0A0MQG2;Q62261	A0A0A0MQG2;Q62261	Spectrin beta chain, non-erythrocytic 1	Sptbn1	tr|A0A0A0MQG2|A0A0A0MQG2_MOUSE Spectrin beta, non-erythrocytic 1 (Fragment) OS=Mus musculus OX=10090 GN=Sptbn1 PE=1 SV=1;sp|Q62261|SPTB2_MOUSE Spectrin beta chain, non-erythrocytic 1 OS=Mus musculus OX=10090 GN=Sptbn1 PE=1 SV=2	2	1	1	1	0	1	0	1	0	1	0.6	244.25	2092	5.9324	0	0.6	17492000	1168250	17492000
Q8C5R8	Q8C5R8		Prps1l1	tr|Q8C5R8|Q8C5R8_MOUSE ribose-phosphate diphosphokinase OS=Mus musculus OX=10090 GN=Prps1l1 PE=1 SV=1	1	1	1	1	0	1	0	1	0	1	4.1	34.82	318	6.8771	0	4.1	17107000	1168250	17107000
Q8BP01	Q8BP01	Vimentin-type intermediate filament-associated coiled-coil protein	Vmac	sp|Q8BP01|VMAC_MOUSE Vimentin-type intermediate filament-associated coiled-coil protein OS=Mus musculus OX=10090 GN=Vmac PE=1 SV=1	1	2	2	2	1	2	1	2	1	2	12.1	19.017	174	12.068	6.9	12.1	16742000	1168250	16742000
Q497P3	Q497P3	Nuclear transcriptional regulator 1-like protein	Nupr1l	sp|Q497P3|NUPR2_MOUSE Nuclear protein 2 OS=Mus musculus OX=10090 GN=Nupr2 PE=3 SV=1	1	2	2	2	0	2	0	2	0	2	17.6	11.767	102	10.847	0	17.6	16419000	1168250	16419000
P01803	P01803	Ig heavy chain V region AMPC1		sp|P01803|HVM34_MOUSE Ig heavy chain V region AMPC1 OS=Mus musculus OX=10090 PE=1 SV=1	1	8	1	1	6	8	0	1	0	1	43.4	12.691	113	12.392	31.9	43.4	16046000	1168250	16046000
E9PUX0;F6ZQL0;F6QFT1;F6QHD1;Q80WJ7	E9PUX0;F6ZQL0;F6QFT1;F6QHD1;Q80WJ7	Protein LYRIC	Mtdh	tr|E9PUX0|E9PUX0_MOUSE Metadherin OS=Mus musculus OX=10090 GN=Mtdh PE=1 SV=1;tr|F6ZQL0|F6ZQL0_MOUSE Metadherin (Fragment) OS=Mus musculus OX=10090 GN=Mtdh PE=1 SV=1;tr|F6QFT1|F6QFT1_MOUSE Metadherin (Fragment) OS=Mus musculus OX=10090 GN=Mtdh PE=1 SV=8;tr|	5	1	1	1	1	1	1	1	1	1	8.5	18.215	164	6.9557	8.5	8.5	15982000	1168250	15982000
P97819	P97819	85/88 kDa calcium-independent phospholipase A2	Pla2g6	sp|P97819|PLPL9_MOUSE 85/88 kDa calcium-independent phospholipase A2 OS=Mus musculus OX=10090 GN=Pla2g6 PE=1 SV=3	1	1	1	1	0	1	0	1	0	1	1.5	89.559	807	6.1164	0	1.5	15666000	1168250	15666000
A0A338P6N4;A0A384DV78;Q80W49	A0A338P6N4;A0A384DV78;Q80W49	Beta/gamma crystallin domain-containing protein 3	Crybg3	tr|A0A338P6N4|A0A338P6N4_MOUSE Beta-gamma crystallin domain containing 3 OS=Mus musculus OX=10090 GN=Crybg3 PE=1 SV=1;tr|A0A384DV78|A0A384DV78_MOUSE Beta-gamma crystallin domain containing 3 OS=Mus musculus OX=10090 GN=Crybg3 PE=1 SV=1;sp|Q80W49|CRBG3_MOUS	3	2	2	2	0	2	0	2	0	2	0.7	325.52	2952	12.121	0	0.7	15574000	1168250	15574000
P63085	P63085	Mitogen-activated protein kinase 1	Mapk1	sp|P63085|MK01_MOUSE Mitogen-activated protein kinase 1 OS=Mus musculus OX=10090 GN=Mapk1 PE=1 SV=3	1	1	1	1	0	1	0	1	0	1	3.4	41.275	358	5.9832	0	3.4	15475000	1168250	15475000
P60122;D3YW60	P60122;D3YW60	RuvB-like 1	Ruvbl1	sp|P60122|RUVB1_MOUSE RuvB-like 1 OS=Mus musculus OX=10090 GN=Ruvbl1 PE=1 SV=1;tr|D3YW60|D3YW60_MOUSE RuvB-like helicase (Fragment) OS=Mus musculus OX=10090 GN=Ruvbl1 PE=1 SV=1	2	2	2	2	0	2	0	2	0	2	5.5	50.213	456	15.141	0	5.5	15393000	1168250	15393000
J3QPX1	J3QPX1			tr|J3QPX1|J3QPX1_MOUSE Reproductive homeobox 5 OS=Mus musculus OX=10090 GN=Rhox5 PE=1 SV=1	1	1	1	1	0	1	0	1	0	1	3.8	28.872	262	5.9829	0	3.8	15219000	1168250	15219000
Q8BPW9;Q3TVK3;Q9Z2W0	Q8BPW9;Q3TVK3;Q9Z2W0	Aspartyl aminopeptidase	Dnpep	tr|Q8BPW9|Q8BPW9_MOUSE Aspartyl aminopeptidase OS=Mus musculus OX=10090 GN=Dnpep PE=1 SV=1;tr|Q3TVK3|Q3TVK3_MOUSE Aspartyl aminopeptidase OS=Mus musculus OX=10090 GN=Dnpep PE=1 SV=1;sp|Q9Z2W0|DNPEP_MOUSE Aspartyl aminopeptidase OS=Mus musculus OX=10090 GN=	3	1	1	1	0	1	0	1	0	1	2.6	51.662	470	7.5471	0	2.6	15007000	1168250	15007000
A0A087WSD2	A0A087WSD2		Ms4a14	tr|A0A087WSD2|A0A087WSD2_MOUSE Membrane-spanning 4-domains, subfamily A, member 14 OS=Mus musculus OX=10090 GN=Ms4a14 PE=3 SV=1	1	2	2	2	0	2	0	2	0	2	1.7	137.56	1232	13.814	0	1.7	14858000	1168250	14858000
D3YX34;E9Q586;E9Q3M3;O08788	D3YX34;E9Q586;E9Q3M3;O08788	Dynactin subunit 1	Dctn1	tr|D3YX34|D3YX34_MOUSE Dynactin 1 OS=Mus musculus OX=10090 GN=Dctn1 PE=1 SV=1;tr|E9Q586|E9Q586_MOUSE Dynactin subunit 1 OS=Mus musculus OX=10090 GN=Dctn1 PE=1 SV=1;tr|E9Q3M3|E9Q3M3_MOUSE Dynactin subunit 1 OS=Mus musculus OX=10090 GN=Dctn1 PE=1 SV=1;sp|O08	4	1	1	1	0	1	0	1	0	1	1.1	126.82	1142	9.1087	0	1.1	14750000	1168250	14750000
Q9DC28;Q3USK2	Q9DC28;Q3USK2	Casein kinase I isoform delta	Csnk1d	sp|Q9DC28|KC1D_MOUSE Casein kinase I isoform delta OS=Mus musculus OX=10090 GN=Csnk1d PE=1 SV=2;tr|Q3USK2|Q3USK2_MOUSE Casein kinase 1, delta OS=Mus musculus OX=10090 GN=Csnk1d PE=1 SV=1	2	2	2	2	1	1	1	1	1	1	5.1	47.316	415	11.389	2.9	2.2	14600000	1168250	14600000
B2KF71;B2KF73;O88892	B2KF71;B2KF73;O88892	Small EDRK-rich factor 1	Serf1	tr|B2KF71|B2KF71_MOUSE Small EDRK-rich factor 1 OS=Mus musculus OX=10090 GN=Serf1 PE=3 SV=1;tr|B2KF73|B2KF73_MOUSE Small EDRK-rich factor 1 OS=Mus musculus OX=10090 GN=Serf1 PE=4 SV=1;sp|O88892|SERF1_MOUSE Small EDRK-rich factor 1 OS=Mus musculus OX=10090	3	1	1	1	0	1	0	1	0	1	28.2	4.6163	39	6.8787	0	28.2	14562000	1168250	14562000
Q3UKC1	Q3UKC1	Tax1-binding protein 1 homolog	Tax1bp1	sp|Q3UKC1|TAXB1_MOUSE Tax1-binding protein 1 homolog OS=Mus musculus OX=10090 GN=Tax1bp1 PE=1 SV=2	1	1	1	1	0	1	0	1	0	1	1.5	93.629	814	5.92	0	1.5	14368000	1168250	14368000
Q01853	Q01853	Transitional endoplasmic reticulum ATPase	Vcp	sp|Q01853|TERA_MOUSE Transitional endoplasmic reticulum ATPase OS=Mus musculus OX=10090 GN=Vcp PE=1 SV=4	1	2	2	2	0	2	0	2	0	2	2.4	89.321	806	12.425	0	2.4	13819000	1168250	13819000
E9PYJ7;Q6ZPQ6	E9PYJ7;Q6ZPQ6	Membrane-associated phosphatidylinositol transfer protein 2	Pitpnm2	tr|E9PYJ7|E9PYJ7_MOUSE Phosphatidylinositol transfer protein, membrane-associated 2 OS=Mus musculus OX=10090 GN=Pitpnm2 PE=1 SV=1;sp|Q6ZPQ6|PITM2_MOUSE Membrane-associated phosphatidylinositol transfer protein 2 OS=Mus musculus OX=10090 GN=Pitpnm2 PE=1 SV=	2	3	3	3	0	3	0	3	0	3	2.9	147.62	1331	20.912	0	2.9	13765000	1168250	13765000
E0CX76;E0CYW3;Q8CI32	E0CX76;E0CYW3;Q8CI32	BAG family molecular chaperone regulator 5	Bag5	tr|E0CX76|E0CX76_MOUSE BCL2-associated athanogene 5 (Fragment) OS=Mus musculus OX=10090 GN=Bag5 PE=1 SV=1;tr|E0CYW3|E0CYW3_MOUSE BCL2-associated athanogene 5 (Fragment) OS=Mus musculus OX=10090 GN=Bag5 PE=1 SV=8;sp|Q8CI32|BAG5_MOUSE BAG family molecular ch	3	11	11	11	0	11	0	11	0	11	38.4	49.1406	37	87.0371	0	38.4	13459000	1168250	13459000
Q6ZPE2;H3BKD9	Q6ZPE2;H3BKD9	Myotubularin-related protein 5	Sbf1	sp|Q6ZPE2|MTMR5_MOUSE Myotubularin-related protein 5 OS=Mus musculus OX=10090 GN=Sbf1 PE=1 SV=2;tr|H3BKD9|H3BKD9_MOUSE SET binding factor 1 (Fragment) OS=Mus musculus OX=10090 GN=Sbf1 PE=1 SV=1	2	2	2	2	0	2	0	2	0	2	1.1	208.69	1867	10.822	0	1.1	13426000	1168250	13426000
Q5SVI9;Q5SVJ1;Q5SVI3;Q5SVI0;Q5SVI2;Q68EG2;Q5SVI1;Q5SVJ0;P28652	Q5SVI9;Q5SVJ1;Q5SVI3;Q5SVI0;Q5SVI2;Q68EG2;Q5SVI1;Q5SVJ0;P28652	Calcium/calmodulin-dependent protein kinase type II subunit beta	Camk2b	tr|Q5SVI9|Q5SVI9_MOUSE calcium/calmodulin-dependent protein kinase OS=Mus musculus OX=10090 GN=Camk2b PE=1 SV=1;tr|Q5SVJ1|Q5SVJ1_MOUSE calcium/calmodulin-dependent protein kinase OS=Mus musculus OX=10090 GN=Camk2b PE=1 SV=1;tr|Q5SVI3|Q5SVI3_MOUSE calcium/c	9	5	1	0	4	2	0	1	0	0	9	54.103	479	6.7684	6.7	4.8	13273000	1168250	13273000
Q9CZX8;S4R223;D3YUT3;D3YUG3;D3Z5R8;D3Z722	Q9CZX8;S4R223;D3YUT3;D3YUG3;D3Z5R8;D3Z722	40S ribosomal protein S19	Rps19	sp|Q9CZX8|RS19_MOUSE 40S ribosomal protein S19 OS=Mus musculus OX=10090 GN=Rps19 PE=1 SV=3;tr|S4R223|S4R223_MOUSE Ribosomal protein S19 OS=Mus musculus OX=10090 GN=Rps19 PE=1 SV=1;tr|D3YUT3|D3YUT3_MOUSE 40S ribosomal protein S19 (Fragment) OS=Mus musculus	6	3	3	3	1	3	1	3	1	3	24.8	16.085	145	20.128	6.2	24.8	147050000	11916000	135130000
A0A075B5K5;P01628;P01627	A0A075B5K5;P01628;P01627	Ig kappa chain V-II region MOPC 511;Ig kappa chain V-II region VKappa167	Igkv2-112;Gm5153	tr|A0A075B5K5|A0A075B5K5_MOUSE Immunoglobulin kappa variable 2-112 OS=Mus musculus OX=10090 GN=Igkv2-112 PE=1 SV=1;sp|P01628|KV2A3_MOUSE Ig kappa chain V-II region MOPC 511 OS=Mus musculus OX=10090 PE=1 SV=1;sp|P01627|KV2A2_MOUSE Immunoglobulin kappa varia	3	1	1	1	0	1	0	1	0	1	13.4	13.223	119	9.5084	0	13.4	13241000	1168250	13241000
O88245;F7AFE4;A0A1B0GRI2;A2ART0;A2BFG5;E9PZP6;L7N267;L7N248;A0A1B0GRI9;F7AIG4;A2ARR7;A2ARX1;A2ART4;A0A0J9YVH3;A2AW67;A2BE23;A2ARL5;F8VPU8;Q9JIC0;E9Q981;A2BG91;A0A6I8MX21;A2AU83;D3Z5L4;A2AE19;Q6NZI9;A0A087WSF4;A0A0J9YUD4;A2AE18;A2ARX0;A2ARW8;A0A0U1RQ46;L7N208;A0A1W2P6H7;A0A1B0GT13;F7CEW8;F6ZS36;J3QPX0;Q7TPX5;Q4KL68;A2BFU4;Q3UT17;A2ARW1;A2AW66;L7N246;J3QK55;G3UY53;A2ARV7;A2AHM2;E9QA51;J3KMG5;A2ARW5…	O88245;F7AFE4;A0A1B0GRI2;A2ART0;A2BFG5;E9PZP6;L7N267;L7N248;A0A1B0GRI9;F7AIG4;A2ARR7;A2ARX1;A2ART4;A0A0J9YVH3;A2AW67;A2BE23;A2ARL5;F8VPU8;Q9JIC0;E9Q981;A2BG91;A0A6I8MX21;A2AU83;D3Z5L4;A2AE19;Q6NZI9;A0A087WSF4;A0A0J9YUD4;A2AE18;A2ARX0;A2ARW8;A0A0U1RQ46;L7N208;A0A1W2P6H7;A0A1B0GT13;F7CEW8;F6ZS36;J3QPX0;Q7TPX5;Q4KL68;A2BFU4;Q3UT17;A2ARW1;A2AW66;L7N246;J3QK55;G3UY53;A2ARV7;A2AHM2;E9QA51;J3KMG5;A2ARW5…	Zinc finger protein 182;Zinc finger protein 2	Gm10139;Zfp433;Gm6710;Gm14326;Zfp97;Zfp960;Gm6871;Gm10772;Gm14412;Gm14391;Gm14434;Gm14325;Gm14305;Gm14419;AU041133;Zfp119a;9830147E19Rik;Gm14295;Gm14124;5430403G16Rik;Zfp182;Zfp180;Gm14443;Gm14399;Gm10324;Gm4631;Gm14139;5730507C01Rik;AI987944;Gm14403;Gm14410;Gm14322;2010315B03Rik;Gm2381;Gm14401;Zfp931;Gm14393;2610044O15Rik8;Gm14418;Zfp933;AW146154;Zfp958;2410141K09Rik;Zfp951;Zfp930;Znf182;Zfp2	tr|O88245|O88245_MOUSE Mszf85 (Fragment) OS=Mus musculus OX=10090 GN=Gm10139 PE=2 SV=1;tr|F7AFE4|F7AFE4_MOUSE Zinc finger protein 433 OS=Mus musculus OX=10090 GN=Zfp433 PE=4 SV=1;tr|A0A1B0GRI2|A0A1B0GRI2_MOUSE Predicted gene, 35315 OS=Mus musculus OX=10090	71	1	1	1	0	1	0	1	0	1	26.3	6.5793	57	6.9314	0	26.3	13213000	1168250	13213000
Q8K3I8	Q8K3I8	Beta-defensin 19	Defb19	sp|Q8K3I8|DFB19_MOUSE Beta-defensin 19 OS=Mus musculus OX=10090 GN=Defb19 PE=1 SV=1	1	1	1	1	0	1	0	1	0	1	10.8	9.5682	83	6.3652	0	10.8	13206000	1168250	13206000
P01633	P01633	Ig kappa chain V19-17	Igk-V19-17	sp|P01633|KV5A1_MOUSE Immunoglobulin kappa chain variable 6-17 OS=Mus musculus OX=10090 GN=Igkv6-17 PE=1 SV=1	1	4	1	1	3	4	0	1	0	1	30.2	16.433	149	6.1842	16.1	30.2	12818000	1168250	12818000
Q9D2H8	Q9D2H8	Fibronectin type III domain-containing protein 8	Fndc8	sp|Q9D2H8|FNDC8_MOUSE Fibronectin type III domain-containing protein 8 OS=Mus musculus OX=10090 GN=Fndc8 PE=2 SV=1	1	1	1	1	0	1	0	1	0	1	3.7	35.618	321	6.862	0	3.7	12524000	1168250	12524000
Q3UGI5;P97762	Q3UGI5;P97762	Retinitis pigmentosa 9 protein homolog	Rp9;rp9	tr|Q3UGI5|Q3UGI5_MOUSE Retinitis pigmentosa 9 (human) OS=Mus musculus OX=10090 GN=Rp9 PE=1 SV=1;sp|P97762|RP9_MOUSE Retinitis pigmentosa 9 protein homolog OS=Mus musculus OX=10090 GN=rp9 PE=1 SV=1	2	2	2	2	1	2	1	2	1	2	14.7	18.678	156	11.563	7.1	14.7	12446000	1168250	12446000
Q3TTP0;J3QQ47	Q3TTP0;J3QQ47	SHC SH2 domain-binding protein 1-like protein	Shcbp1l	sp|Q3TTP0|SHP1L_MOUSE Testicular spindle-associated protein SHCBP1L OS=Mus musculus OX=10090 GN=Shcbp1l PE=1 SV=1;tr|J3QQ47|J3QQ47_MOUSE Shc SH2-domain binding protein 1-like OS=Mus musculus OX=10090 GN=Shcbp1l PE=1 SV=1	2	8	8	8	1	8	1	8	1	8	12.5	70.947	639	68.562	1.9	12.5	193060000	16680000	176380000
A0A0N4SUU5;Q3UGF1	A0A0N4SUU5;Q3UGF1	WD repeat-containing protein 19	Wdr19	tr|A0A0N4SUU5|A0A0N4SUU5_MOUSE WD repeat domain 19 (Fragment) OS=Mus musculus OX=10090 GN=Wdr19 PE=1 SV=1;sp|Q3UGF1|WDR19_MOUSE WD repeat-containing protein 19 OS=Mus musculus OX=10090 GN=Wdr19 PE=1 SV=1	2	1	1	1	0	1	0	1	0	1	8.6	11.892	105	6.5107	0	8.6	12212000	1168250	12212000
A0A0R4J0I9;Q91ZX7	A0A0R4J0I9;Q91ZX7	Prolow-density lipoprotein receptor-related protein 1;Low-density lipoprotein receptor-related protein 1 85 kDa subunit;Low-density lipoprotein receptor-related protein 1 515 kDa subunit;Low-density lipoprotein receptor-related protein 1 intracellular domain	Lrp1	tr|A0A0R4J0I9|A0A0R4J0I9_MOUSE Low density lipoprotein receptor-related protein 1 OS=Mus musculus OX=10090 GN=Lrp1 PE=1 SV=1;sp|Q91ZX7|LRP1_MOUSE Prolow-density lipoprotein receptor-related protein 1 OS=Mus musculus OX=10090 GN=Lrp1 PE=1 SV=1	2	2	2	2	0	2	0	2	0	2	0.5	504.77	4545	11.423	0	0.5	12069000	1168250	12069000
A0A2R8VHT7;Q8R3F5	A0A2R8VHT7;Q8R3F5	Malonyl-CoA-acyl carrier protein transacylase, mitochondrial	Mcat	tr|A0A2R8VHT7|A0A2R8VHT7_MOUSE Malonyl CoA:ACP acyltransferase (mitochondrial) (Fragment) OS=Mus musculus OX=10090 GN=Mcat PE=1 SV=1;sp|Q8R3F5|FABD_MOUSE Malonyl-CoA-acyl carrier protein transacylase, mitochondrial OS=Mus musculus OX=10090 GN=Mcat PE=1 SV=	2	1	1	1	0	1	0	1	0	1	11.6	13.817	129	7.5875	0	11.6	12061000	1168250	12061000
Q5STT6	Q5STT6	Protein FAM71B	Fam71b	sp|Q5STT6|GAR3_MOUSE Golgi-associated RAB2B interactor protein 3 OS=Mus musculus OX=10090 GN=Garin3 PE=1 SV=3	1	5	5	5	2	5	2	5	2	5	8.6	68.884	665	42.42	2.7	8.6	90232000	7979100	82253000
Q9D115	Q9D115	Zinc finger protein 706	Znf706	sp|Q9D115|ZN706_MOUSE Zinc finger protein 706 OS=Mus musculus OX=10090 GN=Znf706 PE=1 SV=1	1	1	1	1	0	1	0	1	0	1	11.8	8.4977	76	5.9192	0	11.8	11702000	1168250	11702000
Q811W1	Q811W1	Alanine and arginine-rich domain-containing protein	Aard	sp|Q811W1|AARD_MOUSE Alanine and arginine-rich domain-containing protein OS=Mus musculus OX=10090 GN=Aard PE=2 SV=1	1	1	1	1	0	1	0	1	0	1	6	18.923	167	6.7647	0	6	11674000	1168250	11674000
Q8BH75	Q8BH75	E3 ubiquitin-protein ligase NRDP1	Rnf41	sp|Q8BH75|RNF41_MOUSE E3 ubiquitin-protein ligase NRDP1 OS=Mus musculus OX=10090 GN=Rnf41 PE=1 SV=1	1	1	1	1	0	1	0	1	0	1	4.4	35.891	317	6.5701	0	4.4	11518000	1168250	11518000
D6RH62;F8WHP5;E9QQ38;F8WIJ5	D6RH62;F8WHP5;E9QQ38;F8WIJ5		Ddhd1	tr|D6RH62|D6RH62_MOUSE DDHD domain containing 1 OS=Mus musculus OX=10090 GN=Ddhd1 PE=1 SV=1;tr|F8WHP5|F8WHP5_MOUSE DDHD domain containing 1 OS=Mus musculus OX=10090 GN=Ddhd1 PE=1 SV=1;tr|E9QQ38|E9QQ38_MOUSE DDHD domain containing 1 OS=Mus musculus OX=10090	4	1	1	1	0	1	0	1	0	1	3.1	37.882	352	6.8551	0	3.1	11357000	1168250	11357000
A2AS72;A2AS70;O54826	A2AS72;A2AS70;O54826	Protein AF-10	Mllt10	tr|A2AS72|A2AS72_MOUSE Myeloid/lymphoid or mixed-lineage leukemia; translocated to, 10 OS=Mus musculus OX=10090 GN=Mllt10 PE=1 SV=1;tr|A2AS70|A2AS70_MOUSE Myeloid/lymphoid or mixed-lineage leukemia; translocated to, 10 OS=Mus musculus OX=10090 GN=Mllt10 PE	3	1	1	1	0	1	0	1	0	1	1.9	54.957	525	6.1945	0	1.9	11257000	1168250	11257000
E6Y2W7;D3Z165;E6Y2W6;F6VCV9;E9QP94;Q3TVA9	E6Y2W7;D3Z165;E6Y2W6;F6VCV9;E9QP94;Q3TVA9	Coiled-coil domain-containing protein 136	Ccdc136	tr|E6Y2W7|E6Y2W7_MOUSE Coiled-coil domain containing 136 OS=Mus musculus OX=10090 GN=Ccdc136 PE=1 SV=1;tr|D3Z165|D3Z165_MOUSE Coiled-coil domain containing 136 OS=Mus musculus OX=10090 GN=Ccdc136 PE=1 SV=1;tr|E6Y2W6|E6Y2W6_MOUSE Coiled-coil domain containi	6	5	5	5	1	5	1	5	1	5	7.6	106	908	38.815	1.4	7.6	93894000	8828300	85066000
F8VPX1;Q6A4J8;E9PXY8;G3UWR8;E0CY04	F8VPX1;Q6A4J8;E9PXY8	Ubiquitin carboxyl-terminal hydrolase;Ubiquitin carboxyl-terminal hydrolase 7	Usp7	tr|F8VPX1|F8VPX1_MOUSE Ubiquitin carboxyl-terminal hydrolase 7 OS=Mus musculus OX=10090 GN=Usp7 PE=1 SV=1;sp|Q6A4J8|UBP7_MOUSE Ubiquitin carboxyl-terminal hydrolase 7 OS=Mus musculus OX=10090 GN=Usp7 PE=1 SV=1;tr|E9PXY8|E9PXY8_MOUSE Ubiquitin carboxyl-term	5	10	10	10	3	7	3	7	3	7	10.6	128.47	1103	61.709	2.4	8.3	159130000	15306000	143830000
J3QMK2	J3QMK2		Bbip1	tr|J3QMK2|J3QMK2_MOUSE BBSome interacting protein 1 OS=Mus musculus OX=10090 GN=Bbip1 PE=1 SV=1	1	1	1	1	0	1	0	1	0	1	14.9	7.5919	67	6.2432	0	14.9	10678000	1168250	10678000
A0A0G2JDW2;P09542;A0A0G2JDM3;A0A087WRZ7;E9PWG4;P05977	A0A0G2JDW2;P09542;A0A0G2JDM3	Myosin light chain 3	Myl3	tr|A0A0G2JDW2|A0A0G2JDW2_MOUSE Myosin, light polypeptide 3 (Fragment) OS=Mus musculus OX=10090 GN=Myl3 PE=1 SV=1;sp|P09542|MYL3_MOUSE Myosin light chain 3 OS=Mus musculus OX=10090 GN=Myl3 PE=1 SV=4;tr|A0A0G2JDM3|A0A0G2JDM3_MOUSE Myosin, light polypeptide 3	6	3	2	2	2	3	1	2	1	2	20.1	20.183	184	13.689	11.4	20.1	215100000	21705000	193390000
Q9D454	Q9D454	Uncharacterized protein CXorf49 homolog		sp|Q9D454|CX049_MOUSE Uncharacterized protein CXorf49 homolog OS=Mus musculus OX=10090 PE=1 SV=1	1	1	1	1	0	1	0	1	0	1	2.3	55.248	513	6.7411	0	2.3	10145000	1168250	10145000
Q9DBR1	Q9DBR1	5-3 exoribonuclease 2	Xrn2	sp|Q9DBR1|XRN2_MOUSE 5-3 exoribonuclease 2 OS=Mus musculus OX=10090 GN=Xrn2 PE=1 SV=1	1	1	1	1	0	1	0	1	0	1	1.3	108.69	951	6.6807	0	1.3	10050000	1168250	10050000
E9PVN1;Q562E2	E9PVN1;Q562E2	BTB/POZ domain-containing protein KCTD19	Kctd19	tr|E9PVN1|E9PVN1_MOUSE Potassium channel tetramerisation domain containing 19 OS=Mus musculus OX=10090 GN=Kctd19 PE=1 SV=1;sp|Q562E2|KCD19_MOUSE BTB/POZ domain-containing protein KCTD19 OS=Mus musculus OX=10090 GN=Kctd19 PE=1 SV=2	2	1	1	1	0	1	0	1	0	1	8.8	15.964	137	6.0802	0	8.8	10028000	1168250	10028000
D3YYM6;D3Z1S8;Q91V55;P97461	D3YYM6;D3Z1S8;Q91V55;P97461	40S ribosomal protein S5;40S ribosomal protein S5, N-terminally processed	Rps5	tr|D3YYM6|D3YYM6_MOUSE Ribosomal protein S5 (Fragment) OS=Mus musculus OX=10090 GN=Rps5 PE=1 SV=1;tr|D3Z1S8|D3Z1S8_MOUSE Ribosomal protein S5 (Fragment) OS=Mus musculus OX=10090 GN=Rps5 PE=1 SV=1;tr|Q91V55|Q91V55_MOUSE Ribosomal protein S5 OS=Mus musculus	4	6	6	6	1	5	1	5	1	5	34.1	20.413	182	46.012	4.4	34.1	184150000	19567000	164580000
P70698	P70698	CTP synthase 1	Ctps1	sp|P70698|PYRG1_MOUSE CTP synthase 1 OS=Mus musculus OX=10090 GN=Ctps1 PE=1 SV=2	1	1	1	1	0	1	0	1	0	1	1.7	66.682	591	6.5245	0	1.7	9672000	1168250	9672000
Q8K3U4	Q8K3U4	Beta-defensin 36	Defb36	sp|Q8K3U4|DFB36_MOUSE Beta-defensin 36 OS=Mus musculus OX=10090 GN=Defb36 PE=3 SV=2	1	1	1	1	0	1	0	1	0	1	17.9	7.7554	67	6.2198	0	17.9	9639200	1168250	9639200
Q8CI43	Q8CI43	Myosin light chain 6B	Myl6b	sp|Q8CI43|MYL6B_MOUSE Myosin light chain 6B OS=Mus musculus OX=10090 GN=Myl6b PE=1 SV=1	1	3	2	2	2	3	1	2	1	2	16.9	22.749	207	12.234	12.6	16.9	126030000	13863000	112170000
P48722;A0A0N4SVU2;E0CY23	P48722	Heat shock 70 kDa protein 4L	Hspa4l	sp|P48722|HS74L_MOUSE Heat shock 70 kDa protein 4L OS=Mus musculus OX=10090 GN=Hspa4l PE=1 SV=2	3	3	3	3	1	2	1	2	1	2	4.7	94.381	838	16.555	2.4	2.3	9374500	1168250	9374500
Q8BVW3	Q8BVW3	Tripartite motif-containing protein 14	Trim14	sp|Q8BVW3|TRI14_MOUSE Tripartite motif-containing protein 14 OS=Mus musculus OX=10090 GN=Trim14 PE=1 SV=2	1	1	1	1	0	1	0	1	0	1	3	49.64	440	7.322	0	3	9070400	1168250	9070400
Q9DAY9;Q5SQB0;Q5SQB5;Q61937	Q9DAY9;Q5SQB0;Q5SQB5;Q61937	Nucleophosmin	Npm1	tr|Q9DAY9|Q9DAY9_MOUSE Nucleophosmin 1 OS=Mus musculus OX=10090 GN=Npm1 PE=1 SV=1;tr|Q5SQB0|Q5SQB0_MOUSE Nucleophosmin OS=Mus musculus OX=10090 GN=Npm1 PE=1 SV=1;tr|Q5SQB5|Q5SQB5_MOUSE Nucleophosmin 1 OS=Mus musculus OX=10090 GN=Npm1 PE=1 SV=1;sp|Q61937|NP	4	4	4	4	1	4	1	4	1	4	21.4	28.385	257	26.614	5.1	21.4	95845000	11579000	84266000
Q3UM18	Q3UM18	Large subunit GTPase 1 homolog	Lsg1	sp|Q3UM18|LSG1_MOUSE Large subunit GTPase 1 homolog OS=Mus musculus OX=10090 GN=Lsg1 PE=1 SV=2	1	3	3	3	1	3	1	3	1	3	5	73.156	644	21.352	1.7	5	8135600	1168250	8135600
Q3ULJ3	Q3ULJ3		Upf3a	tr|Q3ULJ3|Q3ULJ3_MOUSE UPF3 regulator of nonsense transcripts homolog A (Yeast) OS=Mus musculus OX=10090 GN=Upf3a PE=1 SV=1	1	1	1	1	0	1	0	1	0	1	2.8	48.753	422	6.8279	0	2.8	8087300	1168250	8087300
P63017;Q504P4;D3Z5E2	P63017;Q504P4	Heat shock cognate 71 kDa protein	Hspa8	sp|P63017|HSP7C_MOUSE Heat shock cognate 71 kDa protein OS=Mus musculus OX=10090 GN=Hspa8 PE=1 SV=1;tr|Q504P4|Q504P4_MOUSE Heat shock protein 8 OS=Mus musculus OX=10090 GN=Hspa8 PE=1 SV=1	3	21	9	9	14	18	4	8	4	8	33.3	70.87	646	59.197	21.1	29.7	411480000	130280000	881200000
G3X9J2	G3X9J2		4921513D11Rik	tr|G3X9J2|G3X9J2_MOUSE Regulator of microtubule dynamics 2 (Fragment) OS=Mus musculus OX=10090 GN=Rmdn2 PE=4 SV=2	1	1	1	1	0	1	0	1	0	1	2.9	34.173	309	5.9543	0	2.9	7861200	1168250	7861200
Q80Y74	Q80Y74		BC048502	tr|Q80Y74|Q80Y74_MOUSE Gametocyte specific factor 2 OS=Mus musculus OX=10090 GN=Gtsf2 PE=1 SV=1	1	1	1	1	0	1	0	1	0	1	7.1	17.666	154	6.2125	0	7.1	7377100	1168250	7377100
A0A075B5T5;A0A0A6YWG2	A0A075B5T5;A0A0A6YWG2		Ighv1-5	tr|A0A075B5T5|A0A075B5T5_MOUSE Immunoglobulin heavy variable V1-5 OS=Mus musculus OX=10090 GN=Ighv1-5 PE=4 SV=1;tr|A0A0A6YWG2|A0A0A6YWG2_MOUSE Immunoglobulin heavy variable V1-5 (Fragment) OS=Mus musculus OX=10090 GN=Ighv1-5 PE=4 SV=1	2	4	4	4	1	4	1	4	1	4	89.8	10.846	98	44.672	19.4	89.8	2683000000	372780000	2310300000
F6RL59;F6RCJ3;F6YKN8;F6Q750;A0A571BGC6;A0A571BF93;A0A0A0MQA6;F7ACR9;B1ARU4;Q69ZZ9;Q9QXZ0	F6RL59;F6RCJ3;F6YKN8;F6Q750;A0A571BGC6;A0A571BF93;A0A0A0MQA6;F7ACR9;B1ARU4;Q69ZZ9;Q9QXZ0	Uncharacterized protein KIAA0754;Microtubule-actin cross-linking factor 1	Macf1;Kiaa0754	tr|F6RL59|F6RL59_MOUSE Microtubule-actin crosslinking factor 1 (Fragment) OS=Mus musculus OX=10090 GN=Macf1 PE=1 SV=1;tr|F6RCJ3|F6RCJ3_MOUSE Microtubule-actin crosslinking factor 1 (Fragment) OS=Mus musculus OX=10090 GN=Macf1 PE=1 SV=1;tr|F6YKN8|F6YKN8_MOU	11	1	1	1	0	1	0	1	0	1	5.4	37.568	349	6.9632	0	5.4	7137200	1168250	7137200
Q8CI08	Q8CI08	SLAIN motif-containing protein 2	Slain2	sp|Q8CI08|SLAI2_MOUSE SLAIN motif-containing protein 2 OS=Mus musculus OX=10090 GN=Slain2 PE=1 SV=2	1	2	2	2	1	1	1	1	1	1	4.5	62.377	581	24.261	2.9	1.5	6927400	1168250	6927400
A0A0B4J1K5	A0A0B4J1K5		Iglv3	tr|A0A0B4J1K5|A0A0B4J1K5_MOUSE Immunoglobulin lambda variable 3 (Fragment) OS=Mus musculus OX=10090 GN=Iglv3 PE=4 SV=1	1	5	5	5	4	5	4	5	4	5	19.7	13.416	122	63.226	19.7	19.7	1557000000	227830000	1329100000
Q9DBC7;A2AI69	Q9DBC7	cAMP-dependent protein kinase type I-alpha regulatory subunit;cAMP-dependent protein kinase type I-alpha regulatory subunit, N-terminally processed	Prkar1a	sp|Q9DBC7|KAP0_MOUSE cAMP-dependent protein kinase type I-alpha regulatory subunit OS=Mus musculus OX=10090 GN=Prkar1a PE=1 SV=3	2	4	4	4	2	3	2	3	2	3	9.2	43.185	381	31.497	3.1	8.9	75660000	11295000	64365000
P68254	P68254	14-3-3 protein theta	Ywhaq	sp|P68254|1433T_MOUSE 14-3-3 protein theta OS=Mus musculus OX=10090 GN=Ywhaq PE=1 SV=1	1	16	16	11	4	15	4	15	3	10	59.6	27.778	245	125.19	17.1	59.6	1816100000	271220000	1544900000
P63101;A0A2I3BQ03;D3YXN6;D3YXF4;D3YW45	P63101;A0A2I3BQ03;D3YXN6	14-3-3 protein zeta/delta	Ywhaz	sp|P63101|1433Z_MOUSE 14-3-3 protein zeta/delta OS=Mus musculus OX=10090 GN=Ywhaz PE=1 SV=1;tr|A0A2I3BQ03|A0A2I3BQ03_MOUSE Tyrosine 3-monooxygenase/tryptophan 5-monooxygenase activation protein, zeta polypeptide (Fragment) OS=Mus musculus OX=10090 GN=Ywhaz	5	12	8	8	3	12	2	8	2	8	47.3	27.771	245	74.905	12.7	47.3	913290000	136640000	776650000
A0A6I8MWZ8	A0A6I8MWZ8			tr|A0A6I8MWZ8|A0A6I8MWZ8_MOUSE Metaxin 1 OS=Mus musculus OX=10090 GN=Mtx1 PE=1 SV=1	1	2	2	2	1	1	1	1	1	1	6.3	51.341	461	13.784	3.3	3	6601400	1168250	6601400
J3QPR5;E9QAP8;Q0P557;E9Q4M5	J3QPR5;E9QAP8;Q0P557	Mitochondria-eating protein	Spata18	tr|J3QPR5|J3QPR5_MOUSE Mitochondria-eating protein (Fragment) OS=Mus musculus OX=10090 GN=Spata18 PE=1 SV=2;tr|E9QAP8|E9QAP8_MOUSE Mitochondria-eating protein OS=Mus musculus OX=10090 GN=Spata18 PE=1 SV=3;sp|Q0P557|MIEAP_MOUSE Mitochondria-eating protein O	4	5	5	5	2	5	2	5	2	5	11.5	48.908	435	40.659	5.7	11.5	230040000	35264000	194770000
A0A140T8P7	A0A140T8P7			tr|A0A140T8P7|A0A140T8P7_MOUSE Immunoglobulin kappa variable 8-21 (Fragment) OS=Mus musculus OX=10090 GN=Igkv8-21 PE=1 SV=2	1	4	2	2	2	4	1	2	1	2	28.3	13.128	120	19.346	13.3	28.3	800690000	123130000	677550000
O70250;Q9DBJ1	O70250;Q9DBJ1	Phosphoglycerate mutase 2;Phosphoglycerate mutase 1	Pgam2;Pgam1	sp|O70250|PGAM2_MOUSE Phosphoglycerate mutase 2 OS=Mus musculus OX=10090 GN=Pgam2 PE=1 SV=3;sp|Q9DBJ1|PGAM1_MOUSE Phosphoglycerate mutase 1 OS=Mus musculus OX=10090 GN=Pgam1 PE=1 SV=3	2	1	1	1	0	1	0	1	0	1	4	28.827	253	6.2335	0	4	6260400	1168250	6260400
Q9DB77;A0A140LI98	Q9DB77	Cytochrome b-c1 complex subunit 2, mitochondrial	Uqcrc2	sp|Q9DB77|QCR2_MOUSE Cytochrome b-c1 complex subunit 2, mitochondrial OS=Mus musculus OX=10090 GN=Uqcrc2 PE=1 SV=1	2	4	4	4	1	4	1	4	1	4	12.8	48.234	453	27.398	3.5	12.8	160110000	25961000	134150000
P62259;F6WA09;D6REF3	P62259	14-3-3 protein epsilon	Ywhae	sp|P62259|1433E_MOUSE 14-3-3 protein epsilon OS=Mus musculus OX=10090 GN=Ywhae PE=1 SV=1	3	9	7	7	3	9	2	7	2	7	29.4	29.174	255	51.56	12.5	29.4	577820000	94102000	483720000
Q9D8N0	Q9D8N0	Elongation factor 1-gamma	Eef1g	sp|Q9D8N0|EF1G_MOUSE Elongation factor 1-gamma OS=Mus musculus OX=10090 GN=Eef1g PE=1 SV=3	1	5	5	5	2	5	2	5	2	5	16	50.06	437	40.462	6.2	16	309220000	50590000	258630000
P42669	P42669	Transcriptional activator protein Pur-alpha	Pura	sp|P42669|PURA_MOUSE Transcriptional activator protein Pur-alpha OS=Mus musculus OX=10090 GN=Pura PE=1 SV=1	1	5	5	5	2	4	2	4	2	4	18.7	34.883	321	40.109	5.6	16.2	140350000	23247000	117100000
Q9D051	Q9D051	Pyruvate dehydrogenase E1 component subunit beta, mitochondrial	Pdhb	sp|Q9D051|ODPB_MOUSE Pyruvate dehydrogenase E1 component subunit beta, mitochondrial OS=Mus musculus OX=10090 GN=Pdhb PE=1 SV=1	1	6	6	6	3	6	3	6	3	6	19.8	38.937	359	59.015	10	19.8	389490000	64537000	324960000
Q8C0M9	Q8C0M9	Isoaspartyl peptidase/L-asparaginase;Isoaspartyl peptidase/L-asparaginase alpha chain;Isoaspartyl peptidase/L-asparaginase beta chain	Asrgl1	sp|Q8C0M9|ASGL1_MOUSE Isoaspartyl peptidase/L-asparaginase OS=Mus musculus OX=10090 GN=Asrgl1 PE=1 SV=1	1	3	3	3	1	2	1	2	1	2	11	33.95	326	18.072	2.5	8.6	80074000	14697000	65377000
P62874;H3BKR2;H3BLF7;E9PWM7;D3YZX3;E9QKR0;P62880	P62874;H3BKR2	Guanine nucleotide-binding protein G(I)/G(S)/G(T) subunit beta-1	Gnb1	sp|P62874|GBB1_MOUSE Guanine nucleotide-binding protein G(I)/G(S)/G(T) subunit beta-1 OS=Mus musculus OX=10090 GN=Gnb1 PE=1 SV=3;tr|H3BKR2|H3BKR2_MOUSE Guanine nucleotide binding protein (G protein), beta 1 (Fragment) OS=Mus musculus OX=10090 GN=Gnb1 PE=1	7	3	3	3	1	2	1	2	1	2	12.1	37.377	340	18.553	2.9	9.1	38352000	7190100	31162000
A0A0N4SV32;Q3UMP4;Q9CY58;A0A0N4SUQ1;A0A0N4SUN8;A0A0N4SWH2;A0A0N4SV40;A0A0N4SVK5	A0A0N4SV32;Q3UMP4;Q9CY58;A0A0N4SUQ1;A0A0N4SUN8;A0A0N4SWH2	Plasminogen activator inhibitor 1 RNA-binding protein	Serbp1	tr|A0A0N4SV32|A0A0N4SV32_MOUSE Serpine1 mRNA binding protein 1 OS=Mus musculus OX=10090 GN=Serbp1 PE=1 SV=1;tr|Q3UMP4|Q3UMP4_MOUSE Serpine1 mRNA binding protein 1 OS=Mus musculus OX=10090 GN=Serbp1 PE=1 SV=1;sp|Q9CY58|PAIRB_MOUSE Plasminogen activator inhi	8	5	5	5	2	4	2	4	2	4	17.1	39.644	362	44.284	5.8	14.6	156850000	30385000	126470000
A0A0R4J1E2;F6ZFU0	A0A0R4J1E2;F6ZFU0		Eef1d	tr|A0A0R4J1E2|A0A0R4J1E2_MOUSE Eukaryotic translation elongation factor 1 delta (guanine nucleotide exchange protein) OS=Mus musculus OX=10090 GN=Eef1d PE=1 SV=1;tr|F6ZFU0|F6ZFU0_MOUSE Eukaryotic translation elongation factor 1 delta (guanine nucleotide ex	2	6	6	2	3	6	3	6	1	2	12	72.93	660	66.051	7.6	12	356130000	69373000	286760000
A0A075B5N7;A0A0G2JGY3	A0A075B5N7;A0A0G2JGY3		Igkv6-13	tr|A0A075B5N7|A0A075B5N7_MOUSE Immunoglobulin kappa variable 6-13 OS=Mus musculus OX=10090 GN=Igkv6-13 PE=1 SV=7;tr|A0A0G2JGY3|A0A0G2JGY3_MOUSE Immunoglobulin kappa variable 6-13 (Fragment) OS=Mus musculus OX=10090 GN=Igkv6-13 PE=1 SV=4	2	5	3	3	5	5	3	3	3	3	56.8	10.44	95	31.244	56.8	56.8	6762000000	1323800000	5438200000
Q7TT50;A0A1Y7VM95	Q7TT50	Serine/threonine-protein kinase MRCK beta	Cdc42bpb	sp|Q7TT50|MRCKB_MOUSE Serine/threonine-protein kinase MRCK beta OS=Mus musculus OX=10090 GN=Cdc42bpb PE=1 SV=2	2	4	4	4	2	4	2	4	2	4	3.5	194.75	1713	31.186	1.7	3.5	162940000	31991000	130950000
Q99L45;E0CXJ3	Q99L45	Eukaryotic translation initiation factor 2 subunit 2	Eif2s2	sp|Q99L45|IF2B_MOUSE Eukaryotic translation initiation factor 2 subunit 2 OS=Mus musculus OX=10090 GN=Eif2s2 PE=1 SV=1	2	8	8	8	3	8	3	8	3	8	23.6	38.092	331	58.896	7.3	23.6	208600000	41798000	166800000
A0A0R4J0R3;Q3U1G5	A0A0R4J0R3;Q3U1G5	Interferon-stimulated 20 kDa exonuclease-like 2	Isg20l2	tr|A0A0R4J0R3|A0A0R4J0R3_MOUSE Interferon stimulated exonuclease gene 20-like 2 OS=Mus musculus OX=10090 GN=Isg20l2 PE=1 SV=1;sp|Q3U1G5|I20L2_MOUSE Interferon-stimulated 20 kDa exonuclease-like 2 OS=Mus musculus OX=10090 GN=Isg20l2 PE=1 SV=2	2	2	2	2	1	1	1	1	1	1	6	40.991	368	10.943	3.3	2.7	4588000	1168250	4588000
A0A075B666	A0A075B666		Igkv12-47	tr|A0A075B666|A0A075B666_MOUSE Immunoglobulin kappa chain variable 13-85 (Fragment) OS=Mus musculus OX=10090 GN=Igkv13-85 PE=4 SV=5	1	3	1	1	3	3	1	1	1	1	39.1	12.709	115	61.459	39.1	39.1	3263100000	669280000	2593800000
Q149E9	Q149E9		Gtf2a1	tr|Q149E9|Q149E9_MOUSE General transcription factor II A, 1 OS=Mus musculus OX=10090 GN=Gtf2a1 PE=1 SV=1	1	1	1	1	0	1	0	1	0	1	2.9	37.252	339	-2	0	2.9	4458000	1168250	4458000
F6S5I0;F6RND9;Q5SWZ5;P97434;F6XZM9	F6S5I0;F6RND9;Q5SWZ5;P97434	Myosin phosphatase Rho-interacting protein	Mprip	tr|F6S5I0|F6S5I0_MOUSE Myosin phosphatase Rho interacting protein (Fragment) OS=Mus musculus OX=10090 GN=Mprip PE=1 SV=1;tr|F6RND9|F6RND9_MOUSE Myosin phosphatase Rho interacting protein (Fragment) OS=Mus musculus OX=10090 GN=Mprip PE=1 SV=1;tr|Q5SWZ5|Q5SW	5	21	21	20	7	19	7	19	7	18	26.4	96.201	848	161.14	11.2	23	846950000	176490000	670470000
P09405	P09405	Nucleolin	Ncl	sp|P09405|NUCL_MOUSE Nucleolin OS=Mus musculus OX=10090 GN=Ncl PE=1 SV=2	1	3	3	3	3	2	3	2	3	2	5.4	76.722	707	19.142	5.4	3.3	63739000	13333000	50406000
A0A075B5P1	A0A075B5P1		Igkv3-1	tr|A0A075B5P1|A0A075B5P1_MOUSE Immunoglobulin kappa variable 3-1 (Fragment) OS=Mus musculus OX=10090 GN=Igkv3-1 PE=1 SV=7	1	3	2	2	2	3	2	2	2	2	39.5	12.972	119	41.402	34.5	39.5	2132100000	448940000	1683200000
A0A2I3BPY7;Q9EP71	A0A2I3BPY7;Q9EP71	Ankycorbin	Rai14	tr|A0A2I3BPY7|A0A2I3BPY7_MOUSE Retinoic acid induced 14 OS=Mus musculus OX=10090 GN=Rai14 PE=1 SV=1;sp|Q9EP71|RAI14_MOUSE Ankycorbin OS=Mus musculus OX=10090 GN=Rai14 PE=1 SV=1	2	29	29	29	10	28	10	28	10	28	32.4	105.71	950	207.25	10.8	30.5	1289300000	271720000	1017600000
P80313;A0A0N4SV00	P80313;A0A0N4SV00	T-complex protein 1 subunit eta	Cct7	sp|P80313|TCPH_MOUSE T-complex protein 1 subunit eta OS=Mus musculus OX=10090 GN=Cct7 PE=1 SV=1;tr|A0A0N4SV00|A0A0N4SV00_MOUSE T-complex protein 1 subunit eta OS=Mus musculus OX=10090 GN=Cct7 PE=1 SV=1	2	6	6	6	2	6	2	6	2	6	10.8	59.652	544	35.52	3.5	10.8	228920000	49095000	179830000
A0A075B5N3;A0A0G2JE47	A0A075B5N3;A0A0G2JE47		Igkv8-28	tr|A0A075B5N3|A0A075B5N3_MOUSE Immunoglobulin kappa variable 8-28 OS=Mus musculus OX=10090 GN=Igkv8-28 PE=1 SV=7;tr|A0A0G2JE47|A0A0G2JE47_MOUSE Immunoglobulin kappa variable 8-28 (Fragment) OS=Mus musculus OX=10090 GN=Igkv8-28 PE=1 SV=4	2	6	6	5	4	6	4	6	3	5	53.5	10.903	101	60.794	53.5	53.5	4971700000	1068100000	3903700000
Q80ZN9;V9GWZ7;S4R1N0;V9GXN3;S4R2Q6	Q80ZN9;V9GWZ7;S4R1N0	Cytochrome c oxidase subunit 6B2	Cox6b2	sp|Q80ZN9|CX6B2_MOUSE Cytochrome c oxidase subunit 6B2 OS=Mus musculus OX=10090 GN=Cox6b2 PE=1 SV=1;tr|V9GWZ7|V9GWZ7_MOUSE Cytochrome c oxidase subunit 6B2 OS=Mus musculus OX=10090 GN=Cox6b2 PE=1 SV=1;tr|S4R1N0|S4R1N0_MOUSE Cytochrome c oxidase subunit 6B2	5	5	5	5	3	5	3	5	3	5	47.7	10.521	88	35.442	38.6	47.7	376420000	81759000	294660000
Q9CQV8;A2A5N1;P68510	Q9CQV8;A2A5N1	14-3-3 protein beta/alpha;14-3-3 protein beta/alpha, N-terminally processed	Ywhab	sp|Q9CQV8|1433B_MOUSE 14-3-3 protein beta/alpha OS=Mus musculus OX=10090 GN=Ywhab PE=1 SV=3;tr|A2A5N1|A2A5N1_MOUSE Tyrosine 3-monooxygenase/tryptophan 5-monooxygenase activation protein, beta polypeptide (Fragment) OS=Mus musculus OX=10090 GN=Ywhab PE=1 SV	3	7	2	2	2	7	1	2	1	2	24	28.086	246	16.318	8.9	24	88864000	19412000	69452000
Q62167	Q62167	ATP-dependent RNA helicase DDX3X	Ddx3x	sp|Q62167|DDX3X_MOUSE ATP-dependent RNA helicase DDX3X OS=Mus musculus OX=10090 GN=Ddx3x PE=1 SV=3	1	25	2	2	22	22	1	2	1	2	33.4	73.101	662	16.359	27.8	31.4	63847000	14019000	49827000
A0A075B5Y1;A0A0G2JGK2;P01750	A0A075B5Y1;A0A0G2JGK2;P01750	Ig heavy chain V region 102	Ighv1-74	tr|A0A075B5Y1|A0A075B5Y1_MOUSE Immunoglobulin heavy variable V1-74 OS=Mus musculus OX=10090 GN=Ighv1-74 PE=4 SV=1;tr|A0A0G2JGK2|A0A0G2JGK2_MOUSE Immunoglobulin heavy variable V1-74 (Fragment) OS=Mus musculus OX=10090 GN=Ighv1-74 PE=4 SV=1;sp|P01750|HVM06_M	3	7	4	4	5	6	3	4	3	4	44	12.9	116	42.64	44	44	4552100000	1001100000	3551100000
Q8BKZ9;A2AWH8;A2AWH7	Q8BKZ9	Pyruvate dehydrogenase protein X component, mitochondrial	Pdhx	sp|Q8BKZ9|ODPX_MOUSE Pyruvate dehydrogenase protein X component, mitochondrial OS=Mus musculus OX=10090 GN=Pdhx PE=1 SV=1	3	8	8	8	5	8	5	8	5	8	21	53.998	501	63.011	12	21	519680000	115590000	404080000
A0A075B5M4;A0A075B5L8	A0A075B5M4		Igkv4-57-1	tr|A0A075B5M4|A0A075B5M4_MOUSE Immunoglobulin kappa variable 4-57-1 (Fragment) OS=Mus musculus OX=10090 GN=Igkv4-57-1 PE=4 SV=1	2	3	1	1	3	3	1	1	1	1	31.9	12.723	119	6.9442	31.9	31.9	1596800000	358170000	1238600000
A0A140T8P5	A0A140T8P5			tr|A0A140T8P5|A0A140T8P5_MOUSE Immunoglobulin kappa chain variable 8-24 (Fragment) OS=Mus musculus OX=10090 GN=Igkv8-24 PE=4 SV=2	1	4	3	3	2	4	1	3	1	3	29.8	13.264	121	37.179	22.3	29.8	1532600000	347170000	1185400000
A0A075B674;A0A0G2JGN3	A0A075B674;A0A0G2JGN3		Ighv1-78	tr|A0A075B674|A0A075B674_MOUSE Immunoglobulin heavy variable 1-78 OS=Mus musculus OX=10090 GN=Ighv1-78 PE=1 SV=1;tr|A0A0G2JGN3|A0A0G2JGN3_MOUSE Immunoglobulin heavy variable 1-78 (Fragment) OS=Mus musculus OX=10090 GN=Ighv1-78 PE=1 SV=1	2	4	3	2	3	4	2	3	1	2	50	11.047	98	45.846	33.7	50	3059100000	700110000	2359000000
K3W4L0;B2RRE2;E9QAX2;Q9JMH9;E9QA74;E9Q405;A0A1C7ZN10	K3W4L0;B2RRE2;E9QAX2;Q9JMH9;E9QA74;E9Q405;A0A1C7ZN10	Unconventional myosin-XVIIIa	Myo18a	tr|K3W4L0|K3W4L0_MOUSE Myosin XVIIIA OS=Mus musculus OX=10090 GN=Myo18a PE=1 SV=1;tr|B2RRE2|B2RRE2_MOUSE Myo18a protein OS=Mus musculus OX=10090 GN=Myo18a PE=1 SV=1;tr|E9QAX2|E9QAX2_MOUSE Myosin XVIIIA OS=Mus musculus OX=10090 GN=Myo18a PE=1 SV=1;sp|Q9JMH9	7	12	12	12	4	11	4	11	4	11	6	230.99	2036	90.981	1.9	5.6	212700000	48973000	163730000
Q8C761	Q8C761	WD repeat-containing protein 60	Wdr60	sp|Q8C761|DC2I1_MOUSE Cytoplasmic dynein 2 intermediate chain 1 OS=Mus musculus OX=10090 GN=Dync2i1 PE=1 SV=1	1	5	5	5	4	3	4	3	4	3	5.3	115.38	999	49.074	3.9	2.9	105580000	24435000	81149000
A0A0B4J1I3	A0A0B4J1I3		Igkv4-74	tr|A0A0B4J1I3|A0A0B4J1I3_MOUSE Immunoglobulin kappa variable 4-74 (Fragment) OS=Mus musculus OX=10090 GN=Igkv4-74 PE=4 SV=1	1	3	2	2	3	3	2	2	2	2	63.9	12.891	119	47.499	63.9	63.9	805770000	187860000	617910000
Q922B2;Q8BJY7	Q922B2;Q8BJY7	Aspartate--tRNA ligase, cytoplasmic	Dars	sp|Q922B2|SYDC_MOUSE Aspartate--tRNA ligase, cytoplasmic OS=Mus musculus OX=10090 GN=Dars1 PE=1 SV=2;tr|Q8BJY7|Q8BJY7_MOUSE Aspartyl-tRNA synthetase OS=Mus musculus OX=10090 GN=Dars PE=1 SV=1	2	4	4	4	1	3	1	3	1	3	9.2	57.147	501	24.414	2.2	7	80238000	18752000	61486000
A0A075B677;A0A0G2JFC6	A0A075B677;A0A0G2JFC6		Igkv4-53	tr|A0A075B677|A0A075B677_MOUSE Immunoglobulin kappa variable 4-53 OS=Mus musculus OX=10090 GN=Igkv4-53 PE=1 SV=1;tr|A0A0G2JFC6|A0A0G2JFC6_MOUSE Immunoglobulin kappa variable 4-53 (Fragment) OS=Mus musculus OX=10090 GN=Igkv4-53 PE=1 SV=1	2	2	2	2	2	2	2	2	2	2	41.2	10.366	97	34.987	41.2	41.2	771060000	181440000	589620000
Q6VH22;A0A0J9YV04;A0A0J9YUJ7	Q6VH22;A0A0J9YV04	Intraflagellar transport protein 172 homolog	Ift172	sp|Q6VH22|IF172_MOUSE Intraflagellar transport protein 172 homolog OS=Mus musculus OX=10090 GN=Ift172 PE=1 SV=1;tr|A0A0J9YV04|A0A0J9YV04_MOUSE Intraflagellar transport 172 OS=Mus musculus OX=10090 GN=Ift172 PE=4 SV=1	3	4	4	4	1	3	1	3	1	3	2.3	197.55	1749	25.289	0.8	1.5	96101000	22644000	73457000
A0A075B5M1;A0A0G2JFU6	A0A075B5M1;A0A0G2JFU6		Igkv4-63	tr|A0A075B5M1|A0A075B5M1_MOUSE Immunoglobulin kappa variable 4-63 OS=Mus musculus OX=10090 GN=Igkv4-63 PE=1 SV=1;tr|A0A0G2JFU6|A0A0G2JFU6_MOUSE Immunoglobulin kappa variable 4-63 (Fragment) OS=Mus musculus OX=10090 GN=Igkv4-63 PE=1 SV=1	2	4	4	3	3	4	3	4	2	3	56.8	10.157	95	31.59	48.4	56.8	2169800000	520680000	1649100000
A0A140T8P6	A0A140T8P6			tr|A0A140T8P6|A0A140T8P6_MOUSE Immunoglobulin kappa variable 12-46 (Fragment) OS=Mus musculus OX=10090 GN=Igkv12-46 PE=1 SV=2	1	5	4	4	3	5	2	4	2	4	43.5	12.562	115	70.124	40.9	43.5	3585700000	870870000	2714800000
A0A075B5P9;P18530;P18529	A0A075B5P9		Ighv5-4	tr|A0A075B5P9|A0A075B5P9_MOUSE Immunoglobulin heavy variable 5-4 (Fragment) OS=Mus musculus OX=10090 GN=Ighv5-4 PE=4 SV=1	3	7	3	2	7	7	3	3	2	2	44.4	12.965	117	63.54	44.4	44.4	1353100000	332600000	1020500000
A0A075B5L2	A0A075B5L2		Igkv4-91	tr|A0A075B5L2|A0A075B5L2_MOUSE Immunoglobulin kappa chain variable 4-91 (Fragment) OS=Mus musculus OX=10090 GN=Igkv4-91 PE=4 SV=2	1	2	1	1	2	2	1	1	1	1	32.8	12.724	119	28.336	32.8	32.8	611960000	151400000	460570000
Q6A068;A0A1W2P7S8;A0A1W2P855;A0A1W2P7Z8;A0A1W2P7H4;A0A1W2P6Q8	Q6A068;A0A1W2P7S8;A0A1W2P855;A0A1W2P7Z8;A0A1W2P7H4;A0A1W2P6Q8	Cell division cycle 5-like protein	Cdc5l	sp|Q6A068|CDC5L_MOUSE Cell division cycle 5-like protein OS=Mus musculus OX=10090 GN=Cdc5l PE=1 SV=2;tr|A0A1W2P7S8|A0A1W2P7S8_MOUSE Predicted gene, 32717 OS=Mus musculus OX=10090 GN=Gm32717 PE=1 SV=1;tr|A0A1W2P855|A0A1W2P855_MOUSE Predicted gene 9046 OS=Mu	6	12	12	12	8	8	8	8	8	8	13.8	92.188	802	78.19	9.4	8.4	774140000	191990000	582140000
