# Supplementary material for: BAG5 regulates HSPA8-mediated protein folding required for sperm head-tail coupling apparatus assembly
Source: EMBO Rep. 2024 Mar 7;25(4):23. doi: 10.1038/s44319-024-00112-x (PMC11015022; doi:10.1038/s44319-024-00112-x)
Supplement: Supplementary file 5 — Dataset EV2 [file 44319_2024_112_MOESM5_ESM.xlsx]

## Sheet: Dataset EV2
Dataset EV2. The differential protein expression between Bag5 KO and WT mice.
Accession	Protein Name	Gene Symbol	Description	Exp. q-value: Combined	Sum PEP Score	Coverage [%]	# Peptides	# PSMs	# Unique Peptides	# AAs	MW [kDa]	calc. pI	Score Sequest HT	Abundance: KO	Abundance: KO	Abundance: WT	Abundance: WT
Q99104	Unconventional myosin-Va	Myo5a	Unconventional myosin-Va OS=Mus musculus OX=10090 GN=Myo5a PE=1 SV=2	0	46.162	9	15	30	15	2083	235.7	6.07	41.6	28506	93018.9	5.66257e+07	5.69228e+07
Q8CI32	BAG family molecular chaperone regulator 5	Bag5	BAG family molecular chaperone regulator 5 OS=Mus musculus OX=10090 GN=Bag5 PE=1 SV=1	0	33.158	19	6	7	6	447	50.9	6.05	19.92	28506	22351.2	5.38515e+06	5.17327e+06
E9QA57	Spermatogenesis-associated 31 subfamily D, member 1B	Spata31d1b	Spermatogenesis-associated 31 subfamily D, member 1B OS=Mus musculus OX=10090 GN=Spata31d1b PE=4 SV=1	0	29.236	5	5	10	4	1361	149.6	8.72	12.75	28506	73695.7	7.87045e+06	7.4094e+06
Q6V3W6	Dynein regulatory complex subunit 7	Drc7	Dynein regulatory complex subunit 7 OS=Mus musculus OX=10090 GN=Drc7 PE=1 SV=4	0	44.389	15	12	26	12	876	103.2	5.38	31.21	28506	27729.2	2.95004e+06	3.87168e+06
P97479	Unconventional myosin-VIIa	Myo7a	Unconventional myosin-VIIa OS=Mus musculus OX=10090 GN=Myo7a PE=1 SV=2	0	71.343	12	23	57	23	2215	254.8	8.54	80.98	28506	61088.6	3414730	3.53406e+06
B0LAC7	Myosin light polypeptide 6 alkali smooth muscle and non-muscle protein (Fragment)	Myl6	Myosin light polypeptide 6 alkali smooth muscle and non-muscle protein (Fragment) OS=Mus musculus OX=10090 GN=Myl6 PE=2 SV=1	0	5.592	74	2	6	1	27	23.1	4.32	7.2	28506	27983	1.12999e+06	1.73172e+06
E9PVU0	Unconventional myosin-VI	Myo6	Unconventional myosin-VI OS=Mus musculus OX=10090 GN=Myo6 PE=1 SV=1	0	173.093	31	34	125	34	1266	146.2	8.47	191.78	1.12523e+07	7.04686e+06	4.06596e+08	4.07877e+08
Q9D0M5	Dynein light chain 2, cytoplasmic	Dynll2	Dynein light chain 2, cytoplasmic OS=Mus musculus OX=10090 GN=Dynll2 PE=1 SV=1	0	28.076	45	3	29	2	89	10.3	7.37	28.11	28506	38575.1	1160099	1.26877e+06
Q8BX10	Serine/threonine-protein phosphatase PGAM5, mitochondrial	Pgam5	Serine/threonine-protein phosphatase PGAM5, mitochondrial OS=Mus musculus OX=10090 GN=Pgam5 PE=1 SV=1	0	44.939	44	12	42	1	288	32	9.04	52.9	28506	332076	5.12033e+06	5.90812e+06
B2RY26	Myh7 protein	Myh7	Myh7 protein OS=Mus musculus OX=10090 GN=Myh7 PE=2 SV=1	0	149.087	13	23	57	5	1935	222.7	5.76	118.18	2.13988e+06	125811	3.22707e+07	3.13823e+07
Q8C7V8	Coiled-coil domain-containing protein 134	Ccdc134	Coiled-coil domain-containing protein 134 OS=Mus musculus OX=10090 GN=Ccdc134 PE=1 SV=1	0	6.324	8	1	1	1	229	26.5	8.53	2.99	28506	34819.8	882089	643418
Q9CR26	Vacuolar protein sorting-associated protein VTA1 homolog	Vta1	Vacuolar protein sorting-associated protein VTA1 homolog OS=Mus musculus OX=10090 GN=Vta1 PE=1 SV=1	0	8.906	9	2	2	2	309	33.9	6.13	2.5	28506	188923	2.0839e+06	1.82118e+06
Q8VE99	Coiled-coil domain-containing protein 115	Ccdc115	Coiled-coil domain-containing protein 115 OS=Mus musculus OX=10090 GN=Ccdc115 PE=1 SV=1	0	12.493	24	3	3	3	180	19.7	8.81	4.31	28506	161759	1.57471e+06	1.62007e+06
P51807	Dynein light chain Tctex-type 1	Dynlt1	Dynein light chain Tctex-type 1 OS=Mus musculus OX=10090 GN=Dynlt1 PE=1 SV=1	0.004	2.743	8	1	1	1	150	16.6	8.21	0	28506	35874.7	524830	548628
Q9R1C6	Diacylglycerol kinase epsilon	Dgke	Diacylglycerol kinase epsilon OS=Mus musculus OX=10090 GN=Dgke PE=1 SV=1	0	9.281	5	2	2	2	564	63.6	7.44	2.13	28506	59652.4	877765	579747
Q9CQ65	S-methyl-5'-thioadenosine phosphorylase	Mtap	S-methyl-5'-thioadenosine phosphorylase OS=Mus musculus OX=10090 GN=Mtap PE=1 SV=1	0	4.772	6	1	1	1	283	31	7.14	1.7	28506	56414.5	726686	656929
Q3U6K5	Spermatogenesis-associated protein 6	Spata6	Spermatogenesis-associated protein 6 OS=Mus musculus OX=10090 GN=Spata6 PE=1 SV=2	0	34.193	20	9	32	9	488	56.1	8.47	17.16	33406	36871.7	527830	558628
Q8R0H9	ADP-ribosylation factor-binding protein GGA1	Gga1	ADP-ribosylation factor-binding protein GGA1 OS=Mus musculus OX=10090 GN=Gga1 PE=1 SV=1	0.03	1.515	2	1	1	1	635	69.9	5.27	1.63	28506	39282.7	609435	434485
Q9CZ19	Myosin light chain 4	Myl4	Myosin light chain 4 OS=Mus musculus OX=10090 GN=Myl4 PE=1 SV=1	0	6.865	11	2	4	1	193	21.2	5.03	5.22	36444.3	88570.6	936971	984526
D3Z7X0	Acyl-Coenzyme A dehydrogenase family, member 12	Acad12	Acyl-Coenzyme A dehydrogenase family, member 12 OS=Mus musculus OX=10090 GN=Acad12 PE=1 SV=1	0	35.951	20	10	34	2	555	61.4	9.36	50.07	396944	611019	5.7007e+06	8.71179e+06
A0A0R4J084	SUN domain-containing protein 5	Sun5	SUN domain-containing protein 5 OS=Mus musculus OX=10090 GN=Sun5 PE=1 SV=1	0	5.012	4	1	2	1	348	39.9	9.04	5.3	28506	64147	726602	513284
Q9D1J3	SAP domain-containing ribonucleoprotein	Sarnp	SAP domain-containing ribonucleoprotein OS=Mus musculus OX=10090 GN=Sarnp PE=1 SV=3	0.009	2.087	9	1	1	1	210	23.5	6.65	0	28506	65865.7	732379	503671
E9Q586	Dynactin subunit 1	Dctn1	Dynactin subunit 1 OS=Mus musculus OX=10090 GN=Dctn1 PE=1 SV=1	0	64.952	15	12	22	12	1239	136.8	5.45	37.85	2.72128e+06	8.47778e+06	8.54084e+07	5.69534e+07
Q8R1K4	5-phosphohydroxy-L-lysine phospho-lyase	Phykpl	5-phosphohydroxy-L-lysine phospho-lyase OS=Mus musculus OX=10090 GN=Phykpl PE=1 SV=1	0.001	4.005	3	1	1	1	467	51.9	6.46	2.13	28506	63968	565810	434667
Q8CI43	Myosin light chain 6B	Myl6b	Myosin light chain 6B OS=Mus musculus OX=10090 GN=Myl6b PE=1 SV=1	0	16.453	13	2	15	1	207	22.7	5.53	23.48	28506	26210.1	235084	276024
Q9D7M1	Glucose-induced degradation protein 8 homolog	Gid8	Glucose-induced degradation protein 8 homolog OS=Mus musculus OX=10090 GN=Gid8 PE=1 SV=1	0.002	3.313	7	1	1	1	228	26.8	4.97	2.53	28506	49163.2	338827	380507
Q9JM76	Actin-related protein 2/3 complex subunit 3	Arpc3	Actin-related protein 2/3 complex subunit 3 OS=Mus musculus OX=10090 GN=Arpc3 PE=1 SV=3	0	12.479	18	3	10	3	178	20.5	8.59	10.85	3.11737e+06	3.05783e+06	2.53081e+07	2.84905e+07
D3YYQ8	Dynein, axonemal, heavy chain 10	Dnah10	Dynein, axonemal, heavy chain 10 OS=Mus musculus OX=10090 GN=Dnah10 PE=1 SV=2	0	404.094	21	88	237	87	4591	529.2	5.74	393.26	519537	579905	4717583	4.59645e+06
P49586	Choline-phosphate cytidylyltransferase A	Pcyt1a	Choline-phosphate cytidylyltransferase A OS=Mus musculus OX=10090 GN=Pcyt1a PE=1 SV=1	0	5.947	5	2	2	2	367	41.6	7.03	0	303654	280882	1.93209e+06	2.88153e+06
Q8C3X2	Coiled-coil domain-containing protein 90B, mitochondrial	Ccdc90b	Coiled-coil domain-containing protein 90B, mitochondrial OS=Mus musculus OX=10090 GN=Ccdc90b PE=1 SV=1	0	15.593	14	4	9	4	256	29.6	8.53	12.08	1.76438e+06	19743.7	7125658	7.16031e+06
Q32MG2	Protein chibby homolog 2	Cby2	Protein chibby homolog 2 OS=Mus musculus OX=10090 GN=Cby2 PE=1 SV=2	0	51.684	31	12	25	12	446	51.8	6.74	35.49	7.52413e+06	3.46843e+06	3.53588e+07	5.08223e+07
Q8R5C5	Beta-centractin	Actr1b	Beta-centractin OS=Mus musculus OX=10090 GN=Actr1b PE=1 SV=1	0	21.633	17	4	8	1	376	42.3	6.4	14.43	328549	107305	1.36145e+06	1.91244e+06
Q9DAA4	Probable inactive serine protease 37	Prss37	Probable inactive serine protease 37 OS=Mus musculus OX=10090 GN=Prss37 PE=1 SV=1	0	8.439	11	2	2	2	237	26.7	9.14	5.08	297105	149406	1.69814e+06	1.57993e+06
Q9D529	Postacrosomal sheath WW domain-binding protein	Wbp2nl	Postacrosomal sheath WW domain-binding protein OS=Mus musculus OX=10090 GN=Wbp2nl PE=2 SV=1	0	9.566	10	3	6	3	359	37.5	8.79	8.01	2.5995e+06	1.01043e+06	12939706	1.0115e+07
O88990	Alpha-actinin-3	Actn3	Alpha-actinin-3 OS=Mus musculus OX=10090 GN=Actn3 PE=2 SV=1	0	20.078	7	5	17	1	900	103	5.45	16.79	28506	185888	580706	772556
Q9D8T7	SRA stem-loop-interacting RNA-binding protein, mitochondrial	Slirp	SRA stem-loop-interacting RNA-binding protein, mitochondrial OS=Mus musculus OX=10090 GN=Slirp PE=1 SV=2	0	12.208	27	3	5	3	112	12.6	9.82	11.37	2.68395e+06	1.62625e+06	1.09126e+07	1.59481e+07
Q9DAU1	Protein canopy homolog 3	Cnpy3	Protein canopy homolog 3 OS=Mus musculus OX=10090 GN=Cnpy3 PE=1 SV=1	0	6.679	9	2	3	2	276	30.5	5.62	3.45	1.63669e+06	814213	6.56865e+06	8.34159e+06
P14873	Microtubule-associated protein 1B	Map1b	Microtubule-associated protein 1B OS=Mus musculus OX=10090 GN=Map1b PE=1 SV=2	0	48.178	7	11	18	11	2464	270.1	4.83	29.18	2.18763e+06	995538	8.03237e+06	1.09306e+07
Q3TJZ6	Protein FAM98A	Fam98a	Protein FAM98A OS=Mus musculus OX=10090 GN=Fam98a PE=1 SV=1	0	11.058	6	2	3	2	515	55	8.95	5.82	557586	167404	2.25515e+06	2.03337e+06
Q9CXY1	Endosomal/lysosomal potassium channel TMEM175	Tmem175	Endosomal/lysosomal potassium channel TMEM175 OS=Mus musculus OX=10090 GN=Tmem175 PE=1 SV=2	0	7.447	4	1	3	1	499	55.5	6.79	4.69	747486	300831	2.67952e+06	3.23385e+06
Q8R5H1	Ubiquitin carboxyl-terminal hydrolase 15	Usp15	Ubiquitin carboxyl-terminal hydrolase 15 OS=Mus musculus OX=10090 GN=Usp15 PE=1 SV=1	0	23.876	6	4	7	4	981	112.3	5.17	15.5	442163	224486	1.64303e+06	2.05258e+06
Q9JIQ3	Diablo IAP-binding mitochondrial protein	Diablo	Diablo IAP-binding mitochondrial protein OS=Mus musculus OX=10090 GN=Diablo PE=1 SV=2	0	16.539	16	3	12	3	237	26.8	6.37	12.83	2.595e+06	1.23724e+06	9.54112e+06	1.13156e+07
Q61990	Poly(rC)-binding protein 2	Pcbp2	Poly(rC)-binding protein 2 OS=Mus musculus OX=10090 GN=Pcbp2 PE=1 SV=1	0	19.568	19	5	13	3	362	38.2	6.79	18.69	4.68124e+06	1.88474e+06	1.75253e+07	1.75837e+07
Q9QY05	Insulin-like peptide INSL6	Insl6	Insulin-like peptide INSL6 OS=Mus musculus OX=10090 GN=Insl6 PE=2 SV=1	0	9.06	16	2	2	2	191	22.2	9.28	3.46	390755	239923	1.42512e+06	1.93699e+06
P53702	Holocytochrome c-type synthase	Hccs	Holocytochrome c-type synthase OS=Mus musculus OX=10090 GN=Hccs PE=1 SV=2	0.03	1.507	4	1	2	1	272	31	7.12	1.76	208411	68719.8	767252	707327
P57746	V-type proton ATPase subunit D	Atp6v1d	V-type proton ATPase subunit D OS=Mus musculus OX=10090 GN=Atp6v1d PE=1 SV=1	0	19.22	20	4	7	4	247	28.4	9.45	7.7	1.12904e+06	363255	4.08071e+06	3.83849e+06
Q9QZE7	Translin-associated protein X	Tsnax	Translin-associated protein X OS=Mus musculus OX=10090 GN=Tsnax PE=1 SV=1	0	18.285	17	4	6	4	290	32.9	6.55	9.09	3.63161e+06	1.68364e+06	1.46184e+07	1.35169e+07
Q9DC50	Peroxisomal carnitine O-octanoyltransferase	Crot	Peroxisomal carnitine O-octanoyltransferase OS=Mus musculus OX=10090 GN=Crot PE=1 SV=1	0	6.452	3	2	4	2	612	70.2	6.73	5.04	1.1403e+06	381113	4.05546e+06	3.86828e+06
Q61334	B-cell receptor-associated protein 29	Bcap29	B-cell receptor-associated protein 29 OS=Mus musculus OX=10090 GN=Bcap29 PE=1 SV=1	0	13.409	16	4	7	4	240	27.9	9.72	4.89	2.29142e+06	794961	8.46178e+06	7.40688e+06
A0A2I3BRL8	Predicted gene 7324	Gm7324	Predicted gene 7324 OS=Mus musculus OX=10090 GN=Gm7324 PE=4 SV=1	0	21.496	18	6	12	6	388	42.2	9.99	13.74	6.54598e+06	1.79867e+06	2.33775e+07	1.79982e+07
Q9CQ19	Myosin regulatory light polypeptide 9	Myl9	Myosin regulatory light polypeptide 9 OS=Mus musculus OX=10090 GN=Myl9 PE=1 SV=3	0	73.483	51	8	50	4	172	19.8	4.92	106.31	6.61965e+07	1.15475e+07	173372033	2.10906e+08
Q3UKH3	Uncharacterized protein	Acaa2	Uncharacterized protein OS=Mus musculus OX=10090 GN=Acaa2 PE=2 SV=1	0	189.242	60	16	92	1	397	41.8	8.25	234.42	10645522	3.14425e+06	32512960	3.4753e+07
Q7TPH6	E3 ubiquitin-protein ligase MYCBP2	Mycbp2	E3 ubiquitin-protein ligase MYCBP2 OS=Mus musculus OX=10090 GN=Mycbp2 PE=1 SV=3	0	19.865	1	5	8	5	4749	520.9	7.09	8.17	1.11052e+06	83144.4	2.86802e+06	2.93464e+06
Q6URW6	Myosin-14	Myh14	Myosin-14 OS=Mus musculus OX=10090 GN=Myh14 PE=1 SV=1	0	64.331	8	13	42	6	2000	228.4	5.55	79.46	419550	666004	2.15561e+06	2.72831e+06
Q05A62	Dynein axonemal light chain 1	Dnal1	Dynein axonemal light chain 1 OS=Mus musculus OX=10090 GN=Dnal1 PE=1 SV=2	0	31.332	26	5	21	5	190	21.5	5.76	23.08	28506	55508.7	160987	201751
Q8CGP4	Histone H2A	H2ac1	Histone H2A OS=Mus musculus OX=10090 GN=H2ac1 PE=1 SV=1	0	42.342	38	5	62	2	129	14	11.21	104.53	8.38209e+07	1.9681e+07	2.21335e+08	2.05935e+08
Q9R0A0	Peroxisomal membrane protein PEX14	Pex14	Peroxisomal membrane protein PEX14 OS=Mus musculus OX=10090 GN=Pex14 PE=1 SV=1	0	38.475	41	9	15	9	376	41.2	5.11	22.83	7524852	1.89244e+06	1.96818e+07	1.79702e+07
Q9EPK6	Nucleotide exchange factor SIL1	Sil1	Nucleotide exchange factor SIL1 OS=Mus musculus OX=10090 GN=Sil1 PE=1 SV=2	0	43.449	26	8	23	8	465	52.4	5.27	39.48	6.87061e+06	7.59201e+06	2.33382e+07	1.98018e+07
Q8VDD5	Myosin-9	Myh9	Myosin-9 OS=Mus musculus OX=10090 GN=Myh9 PE=1 SV=4	0	556.949	46	77	314	60	1960	226.2	5.66	628.77	3.61809e+08	1.94093e+08	7.20009e+08	7.22731e+08
Q9WTI7	Unconventional myosin-Ic	Myo1c	Unconventional myosin-Ic OS=Mus musculus OX=10090 GN=Myo1c PE=1 SV=2	0	64.065	16	14	35	14	1063	121.9	9.35	45.16	1.0202e+07	1.04615e+07	2.18662e+07	2.19893e+07
Q7TPV4	Myb-binding protein 1A	Mybbp1a	Myb-binding protein 1A OS=Mus musculus OX=10090 GN=Mybbp1a PE=1 SV=2	0	76.076	16	17	35	17	1344	151.9	8.95	49.77	1.73092e+07	1.15014e+07	2.93477e+07	3.16222e+07
C6KI89	Cation channel sperm-associated auxiliary subunit gamma 2	Catsperg2	Cation channel sperm-associated auxiliary subunit gamma 2 OS=Mus musculus OX=10090 GN=Catsperg2 PE=1 SV=1	0	38.259	8	9	26	9	1145	131.3	7.06	35.85	2.30578e+07	2.51571e+07	9.30508e+06	3.01251e+06
Q7TPD2	Protein FAM185A	Fam185a	Protein FAM185A OS=Mus musculus OX=10090 GN=Fam185a PE=2 SV=1	0	6.594	8	2	2	2	378	40	6.38	1.61	1.3217e+06	1.57929e+06	561490	168353
Q9JJI6	GPI ethanolamine phosphate transferase 3	Pigo	GPI ethanolamine phosphate transferase 3 OS=Mus musculus OX=10090 GN=Pigo PE=1 SV=2	0	9.561	2	2	2	2	1093	119.1	8.82	3.28	1.17435e+06	1.36292e+06	482475	142342
Q8VDS4	Regulation of nuclear pre-mRNA domain-containing protein 1A	Rprd1a	Regulation of nuclear pre-mRNA domain-containing protein 1A OS=Mus musculus OX=10090 GN=Rprd1a PE=1 SV=1	0	8.831	9	2	2	2	312	35.7	7.58	2.21	3.27248e+06	2.92183e+06	1.07942e+06	281169
Q9JI78	Peptide-N(4)-(N-acetyl-beta-glucosaminyl)asparagine amidase	Ngly1	Peptide-N(4)-(N-acetyl-beta-glucosaminyl)asparagine amidase OS=Mus musculus OX=10090 GN=Ngly1 PE=1 SV=2	0	22.999	9	4	7	4	651	74.2	6.89	17.77	3.28405e+06	3.38656e+06	893906	277659
A0A571BEV2	Predicted gene 8251	Gm8251	Predicted gene 8251 OS=Mus musculus OX=10090 GN=Gm8251 PE=4 SV=1	0	4.192	0	2	2	2	6590	746.9	9.54	1.66	7.37793e+06	9.28373e+06	1.50461e+06	1.14674e+06
Q8CCM6	Mitochondrial import inner membrane translocase subunit Tim21	Timm21	Mitochondrial import inner membrane translocase subunit Tim21 OS=Mus musculus OX=10090 GN=Timm21 PE=1 SV=2	0	11.278	18	3	4	3	244	27.9	9.95	10.16	3.09876e+06	3.28363e+06	951361	3283.63
Q9DAN8	Cystatin-12	Cst12	Cystatin-12 OS=Mus musculus OX=10090 GN=Cst12 PE=1 SV=1	0.002	3.762	7	1	2	1	128	15	5.34	2.13	7796151	6.04591e+06	1.30579e+06	520800
Q8CBQ5	Phosphatidylinositol 4-kinase type 2-beta	Pi4k2b	Phosphatidylinositol 4-kinase type 2-beta OS=Mus musculus OX=10090 GN=Pi4k2b PE=1 SV=1	0	8.68	5	2	3	2	469	53.4	6.8	4.5	1.6182e+06	1.4392e+06	227944	175460
O55060	Thiopurine S-methyltransferase	Tpmt	Thiopurine S-methyltransferase OS=Mus musculus OX=10090 GN=Tpmt PE=1 SV=1	0	36.653	41	8	14	8	240	27.6	6.44	23.29	1.57968e+07	1.12989e+07	1.94002e+06	1.49002e+06
Q3TD49	Signal peptide peptidase-like 2B	Sppl2b	Signal peptide peptidase-like 2B OS=Mus musculus OX=10090 GN=Sppl2b PE=1 SV=2	0	31.072	11	5	7	5	578	63.8	7.62	14.6	7.16608e+06	5.03449e+06	655872	430736
Q9EQ80	NIF3-like protein 1	Nif3l1	NIF3-like protein 1 OS=Mus musculus OX=10090 GN=Nif3l1 PE=1 SV=4	0	17.2	21	5	10	5	376	41.7	6.76	16.44	1.68251e+06	1.77326e+06	28506	207076
Q9D9W0	Speriolin-like protein	Spatc1l	Speriolin-like protein OS=Mus musculus OX=10090 GN=Spatc1l PE=1 SV=1	0	11.942	7	2	11	1	342	38.1	8.09	27.2	1.50274e+06	1.88639e+06	28506	193911
Q792Z1	Trypsin 10	Try10	Trypsin 10 OS=Mus musculus OX=10090 GN=Try10 PE=1 SV=1	0	32.833	19	2	15	2	246	26.2	5.83	44.87	9.68424e+07	6.53413e+07	1.27949e+06	1.3333e+06
