# Supplementary material for: BAG5 regulates HSPA8-mediated protein folding required for sperm head-tail coupling apparatus assembly
Source: EMBO Rep. 2024 Mar 7;25(4):23. doi: 10.1038/s44319-024-00112-x (PMC11015022; doi:10.1038/s44319-024-00112-x)
Supplement: Supplementary file 6 — Dataset EV3 [file 44319_2024_112_MOESM6_ESM.xlsx]

## Sheet:  Dataset EV3
Dataset EV3. A total of 188 BAG5 interacting proteins were identified by IP/MS.
Accession	Protein Name	Gene Symbol	Description	Exp. q-value: Combined	Sum PEP Score	Coverage [%]	# Peptides	# PSMs	# Unique Peptides	# AAs	MW [kDa]	calc. pI	Score Sequest HT	# Razor Peptides	# Protein Groups	Abundance: ko1	Abundance: ko2	Abundance: wt1	Abundance: wt2
Q3KNY0	Immunoglobulin-like and fibronectin type III domain-containing protein 1	Igfn1	Immunoglobulin-like and fibronectin type III domain-containing protein 1 OS=Mus musculus OX=10090 GN=Igfn1 PE=1 SV=3	0.006	2.319	0	1	1	1	2849	303.5	6.58	0	0	1	6688.16	6688.16	4.90774e+06	4.44984e+06
Q14B86	E3 ubiquitin-protein ligase listerin	Ltn1	E3 ubiquitin-protein ligase listerin OS=Mus musculus OX=10090 GN=Ltn1 PE=1 SV=1	0	7.918	5	3	4	3	724	81	6.9	1.61	0	1	6688.16	6688.16	1.52458e+06	2.24089e+06
A3KGI2	DNA repair protein RAD51 homolog 1 (Fragment)	Rad51	DNA repair protein RAD51 homolog 1 (Fragment) OS=Mus musculus OX=10090 GN=Rad51 PE=1 SV=1	0.001	3.549	7	1	2	1	178	19.5	4.78	4.69	0	1	6688.16	6688.16	1.25733e+06	1.24168e+06
Q8K082	Zfc3h1 protein (Fragment)	Zfc3h1	Zfc3h1 protein (Fragment) OS=Mus musculus OX=10090 GN=Zfc3h1 PE=2 SV=1	0.001	2.885	2	1	1	1	515	59	7.11	0	0	1	6688.16	6688.16	1.15671e+06	1.02201e+06
Q8BY76	Uncharacterized protein (Fragment)	Ptprq	Uncharacterized protein (Fragment) OS=Mus musculus OX=10090 GN=Ptprq PE=2 SV=1	0	4.888	2	1	5	1	1086	120.8	5.63	10.11	0	1	306901	6688.16	2.22883e+07	2.35264e+07
Q8CI32	BAG family molecular chaperone regulator 5	Bag5	BAG family molecular chaperone regulator 5 OS=Mus musculus OX=10090 GN=Bag5 PE=1 SV=1	0	202.522	51	24	221	24	447	50.9	6.05	445.01	0	1	7.58018e+06	9.5186e+06	9.63344e+08	1.38235e+09
Q9CX00	IST1 homolog	Ist1	IST1 homolog OS=Mus musculus OX=10090 GN=Ist1 PE=1 SV=1	0.023	1.644	3	1	1	1	362	39.4	5.44	1.7	0	1	6688.16	6688.16	834628	685885
A0A0U1RPD3	Nucleolysin TIAR	Tial1	Nucleolysin TIAR OS=Mus musculus OX=10090 GN=Tial1 PE=1 SV=1	0.001	3.229	5	1	1	1	244	26.9	8.75	1.87	0	1	6688.16	6688.16	800061	699320
Q9DAC6	RIKEN cDNA 1700013G24 gene	1700013G24Rik	RIKEN cDNA 1700013G24 gene OS=Mus musculus OX=10090 GN=1700013G24Rik PE=2 SV=1	0.001	3.116	4	1	1	1	286	31.4	9.55	1.86	0	1	6688.16	6688.16	532251	759053
Q8R142	Fcgr1 protein (Fragment)	Fcgr1	Fcgr1 protein (Fragment) OS=Mus musculus OX=10090 GN=Fcgr1 PE=2 SV=1	0.006	2.16	3	1	1	1	330	37.1	9.01	0	0	1	6688.16	6688.16	665540	623370
Q8BSE0	Regulator of microtubule dynamics protein 2	Rmdn2	Regulator of microtubule dynamics protein 2 OS=Mus musculus OX=10090 GN=Rmdn2 PE=1 SV=1	0.017	1.86	2	1	1	1	410	47	7.56	0	0	1	6688.16	6688.16	595931	692979
Q3UH23	Transmembrane 9 superfamily member	Tm9sf3	Transmembrane 9 superfamily member OS=Mus musculus OX=10090 GN=Tm9sf3 PE=2 SV=1	0.022	1.672	2	1	1	1	484	56.2	7.55	0	0	1	6688.16	6688.16	683972	602801
Q8BX10	Serine/threonine-protein phosphatase PGAM5, mitochondrial	Pgam5	Serine/threonine-protein phosphatase PGAM5, mitochondrial OS=Mus musculus OX=10090 GN=Pgam5 PE=1 SV=1	0	17.579	23	7	20	1	288	32	9.04	18.46	0	1	6688.16	6688.16	669566	584144
Q8R1R2	Ubac2 protein (Fragment)	Ubac2	Ubac2 protein (Fragment) OS=Mus musculus OX=10090 GN=Ubac2 PE=2 SV=2	0.001	3.351	13	1	1	1	111	13	10.9	0	0	1	6688.16	6688.16	537210	544626
Q545V8	Protein kinase domain-containing protein	Csnk2a2	Protein kinase domain-containing protein OS=Mus musculus OX=10090 GN=Csnk2a2 PE=1 SV=1	0.006	2.3	3	1	3	1	350	41.2	8.56	1.6	0	1	6688.16	6688.16	493553	582139
Q63844	Mitogen-activated protein kinase 3	Mapk3	Mitogen-activated protein kinase 3 OS=Mus musculus OX=10090 GN=Mapk3 PE=1 SV=5	0.018	1.824	4	1	1	1	380	43	6.61	1.69	0	1	6688.16	6688.16	482139	579818
Q9D2H5	Tripartite motif-containing protein 42	Trim42	Tripartite motif-containing protein 42 OS=Mus musculus OX=10090 GN=Trim42 PE=2 SV=2	0	4.983	3	2	2	2	723	82.9	8.09	1.81	0	1	6688.16	6688.16	433938	601606
D3YVL2	Cilia- and flagella-associated protein 70	Cfap70	Cilia- and flagella-associated protein 70 OS=Mus musculus OX=10090 GN=Cfap70 PE=1 SV=2	0	10.11	4	3	5	3	1141	128.2	5.53	9.22	0	1	6688.16	53597.9	2.62277e+06	1.98987e+06
Q9CR00	26S proteasome non-ATPase regulatory subunit 9	Psmd9	26S proteasome non-ATPase regulatory subunit 9 OS=Mus musculus OX=10090 GN=Psmd9 PE=1 SV=1	0	8.519	16	3	6	1	222	24.7	6.43	2.65	0	1	6688.16	6688.16	462119	535413
Q7TPG0	GI:13385330	1700010I14Rik	GI:13385330 OS=Mus musculus OX=10090 GN=1700010I14Rik PE=4 SV=1	0	5.279	4	2	3	2	532	61.7	8.12	0	0	1	6688.16	6688.16	563806	429383
E9PUL2	Leucine-rich repeat-containing protein 9	Lrrc9	Leucine-rich repeat-containing protein 9 OS=Mus musculus OX=10090 GN=Lrrc9 PE=1 SV=1	0	6.157	2	2	2	2	1155	133.1	7.88	3.96	0	1	6688.16	6688.16	482713	449022
Q3UQM7	Uncharacterized protein	Slc7a5	Uncharacterized protein OS=Mus musculus OX=10090 GN=Slc7a5 PE=2 SV=1	0.001	3.659	3	1	1	1	512	55.8	7.9	2.03	0	1	6688.16	6688.16	518002	411685
Q9DCD0	6-phosphogluconate dehydrogenase, decarboxylating	Pgd	6-phosphogluconate dehydrogenase, decarboxylating OS=Mus musculus OX=10090 GN=Pgd PE=1 SV=3	0.004	2.46	2	1	1	1	483	53.2	7.23	0	0	1	6688.16	6688.16	401047	491698
A0A1B0GR78	Stromal interaction molecule 1	Stim1	Stromal interaction molecule 1 OS=Mus musculus OX=10090 GN=Stim1 PE=1 SV=1	0.003	2.62	2	1	1	1	540	62.2	6.39	2	0	1	6688.16	6688.16	420906	379292
Q0VF76	Tetratricopeptide repeat domain 39D	Ttc39d	Tetratricopeptide repeat domain 39D OS=Mus musculus OX=10090 GN=Ttc39d PE=2 SV=1	0.006	2.195	2	1	1	1	604	69.9	7.97	1.77	0	1	6688.16	6688.16	409806	388310
G3UWB9	Heat shock protein beta-9	Hspb9	Heat shock protein beta-9 OS=Mus musculus OX=10090 GN=Hspb9 PE=3 SV=1	0.001	3.556	6	1	2	1	199	21.7	9.98	4.66	0	1	6688.16	6688.16	380760	420702
P63017	Heat shock cognate 71 kDa protein	Hspa8	Uncharacterized protein	0.006	2.277	3	1	1	1	646	70.8	5.35	0	0	1	6688.16	6688.16	379858	414679
F5A4V1	Protamine 3	Protamine 3	Protamine 3 OS=Mus musculus bactrianus OX=35531 PE=4 SV=1	0.001	2.947	24	1	2	1	101	11.2	4.3	0	0	1	6688.16	6688.16	338244	314502
F6Z198	Testis-expressed gene 16 (Fragment)	Tex16	Testis-expressed gene 16 (Fragment) OS=Mus musculus OX=10090 GN=Tex16 PE=4 SV=8	0.026	1.592	7	1	1	1	149	16.8	5.9	0	0	1	6688.16	6688.16	298760	319272
J3QK75	Endophilin-A3 (Fragment)	Sh3gl3	Endophilin-A3 (Fragment) OS=Mus musculus OX=10090 GN=Sh3gl3 PE=1 SV=1	0.001	2.888	15	1	1	1	132	15.1	5.44	0	0	1	6688.16	6688.16	249926	334428
Q8BMH2	Leuk-A4-hydro_C domain-containing protein	Rnpep	Leuk-A4-hydro_C domain-containing protein OS=Mus musculus OX=10090 GN=Rnpep PE=2 SV=1	0	5.439	4	2	4	2	611	68	5.5	1.62	0	1	6688.16	44763.3	1.09381e+06	1.00263e+06
Q99L43	Phosphatidate cytidylyltransferase 2	Cds2	Phosphatidate cytidylyltransferase 2 OS=Mus musculus OX=10090 GN=Cds2 PE=1 SV=1	0.001	2.948	4	1	2	1	444	51.3	7.05	0	0	1	6688.16	6688.16	268053	258492
G3UW99	Testis-expressed protein 54	Tex54	Testis-expressed protein 54 OS=Mus musculus OX=10090 GN=Tex54 PE=4 SV=1	0.001	3.527	21	1	1	1	86	10.1	8.02	2.16	0	1	6688.16	6688.16	245790	280612
Q4JG03	HECT-type E3 ubiquitin transferase	Huwe1	HECT-type E3 ubiquitin transferase OS=Mus musculus OX=10090 GN=Huwe1 PE=2 SV=1	0.001	3.775	0	1	2	1	4378	482.4	5.22	4.51	0	1	6688.16	6688.16	283310	208009
Q3V0J7	Uncharacterized protein	Wdr64	Uncharacterized protein OS=Mus musculus OX=10090 GN=Wdr64 PE=2 SV=1	0	6.43	9	3	3	3	359	40.8	8.02	1.65	0	1	6688.16	35499	558654	877275
Q80XK6	Autophagy-related protein 2 homolog B	Atg2b	Autophagy-related protein 2 homolog B OS=Mus musculus OX=10090 GN=Atg2b PE=1 SV=3	0.005	2.384	1	1	1	1	2075	231.3	5.88	0	0	1	6688.16	6688.16	269523	180060
Q91YN9	BAG family molecular chaperone regulator 2	Bag2	BAG family molecular chaperone regulator 2 OS=Mus musculus OX=10090 GN=Bag2 PE=1 SV=1	0	30.212	42	9	28	9	210	23.5	6.42	45.32	0	1	1.09815e+06	1.81151e+06	3.8149e+07	5.40563e+07
D3Z700	DNA helicase	Ercc2	DNA helicase OS=Mus musculus OX=10090 GN=Ercc2 PE=1 SV=1	0.001	3.663	5	1	1	1	508	57.9	6.9	2.95	0	1	6688.16	6688.16	192217	206823
A0A498WGD8	Thioredoxin-like protein 1	Txnl1	Thioredoxin-like protein 1 OS=Mus musculus OX=10090 GN=Txnl1 PE=1 SV=1	0.003	2.527	8	1	1	1	292	32.7	5.07	1.77	0	1	6688.16	6688.16	220962	172541
Q9QYS9	Protein quaking	Qki	Protein quaking OS=Mus musculus OX=10090 GN=Qki PE=1 SV=1	0	8.64	12	3	3	3	341	37.6	8.56	1.63	0	1	244777	324778	7.75648e+06	8.5153e+06
E9QPU2	Dynein heavy chain 12, axonemal (Fragment)	Dnah12	Dynein heavy chain 12, axonemal (Fragment) OS=Mus musculus OX=10090 GN=Dnah12 PE=1 SV=1	0	10.126	1	3	7	2	2316	267.3	6	3.71	0	1	6688.16	6688.16	174350	207446
Q9DB41	Mitochondrial glutamate carrier 2	Slc25a18	Mitochondrial glutamate carrier 2 OS=Mus musculus OX=10090 GN=Slc25a18 PE=1 SV=4	0.003	2.551	3	1	1	1	320	34.1	9.19	0	0	1	6688.16	6688.16	169614	205700
G3X912	DNA-dependent metalloprotease SPRTN	Sprtn	DNA-dependent metalloprotease SPRTN OS=Mus musculus OX=10090 GN=Sprtn PE=2 SV=1	0.001	3.104	2	1	3	1	497	55.3	8.9	3.34	0	1	6688.16	6688.16	186437	185369
Q5M8S2	Serine protease 46	Prss46	Serine protease 46 OS=Mus musculus OX=10090 GN=Prss46 PE=1 SV=2	0	6.533	10	2	4	2	314	35.2	8.66	7.64	0	1	6688.16	92326.2	994971	1.52401e+06
Q8BH59	Calcium-binding mitochondrial carrier protein Aralar1	Slc25a12	Calcium-binding mitochondrial carrier protein Aralar1 OS=Mus musculus OX=10090 GN=Slc25a12 PE=1 SV=1	0	13.01	7	4	9	2	677	74.5	8.25	14.86	0	1	6688.16	29178.1	425577	483578
A0A087WQI0	Protein STPG4	Stpg4	Protein STPG4 OS=Mus musculus OX=10090 GN=Stpg4 PE=4 SV=1	0.013	1.988	8	1	1	1	178	20.2	9.1	0	0	1	6688.16	6688.16	162857	170705
A0A286YDU8	Coiled-coil and C2 domain-containing 2B	Cc2d2b	Coiled-coil and C2 domain-containing 2B OS=Mus musculus OX=10090 GN=Cc2d2b PE=1 SV=1	0.006	2.306	1	1	1	1	1405	161.5	6.43	0	0	1	6688.16	6688.16	133787	177313
Q3TDL4	Large proline-rich protein BAG6 (Fragment)	Bag6	Large proline-rich protein BAG6 (Fragment) OS=Mus musculus OX=10090 GN=Bag6 PE=1 SV=1	0.001	3.334	1	1	2	1	1108	115.5	5.78	1.67	0	1	6688.16	6688.16	128669	182397
Q14DS2	1700016M24Rik protein	Mroh4	1700016M24Rik protein OS=Mus musculus OX=10090 GN=Mroh4 PE=2 SV=1	0	5.156	2	2	4	2	914	104.4	8.21	1.78	0	1	105423	6688.16	1.38819e+06	1.19423e+06
Q62287	Cyritestin	Adam3	Cyritestin OS=Mus musculus OX=10090 GN=Adam3 PE=1 SV=1	0.006	2.31	1	1	2	1	822	91.3	5.88	1.65	0	1	6688.16	6688.16	157951	141542
Q80W93	Hydrocephalus-inducing protein	Hydin	Hydrocephalus-inducing protein OS=Mus musculus OX=10090 GN=Hydin PE=1 SV=2	0	9.017	1	4	4	4	5154	581.2	6.38	0	0	1	1.78067e+06	1.00602e+06	3.4842e+07	2.677e+07
P97479	Unconventional myosin-VIIa	Myo7a	Unconventional myosin-VIIa OS=Mus musculus OX=10090 GN=Myo7a PE=1 SV=2	0	71.343	12	23	57	23	2215	254.8	8.54	80.98	0	1	236245	929401	1.32224e+07	1.22822e+07
Q99104	Unconventional myosin-Va	Myo5a	Unconventional myosin-Va OS=Mus musculus OX=10090 GN=Myo5a PE=1 SV=2	0	46.162	9	15	30	15	2083	235.7	6.07	41.6	0	1	205908	391920	6.50501e+06	6.57073e+06
Q3U0P1	Partner and localizer of BRCA2	Palb2	Partner and localizer of BRCA2 OS=Mus musculus OX=10090 GN=Palb2 PE=1 SV=2	0	11.13	3	2	4	2	1104	119	6.67	9.82	0	1	69766.1	78182.2	1.5108e+06	1.65064e+06
Q9WU65	Glycerol kinase 2	Gk2	Glycerol kinase 2 OS=Mus musculus OX=10090 GN=Gk2 PE=1 SV=1	0	20.716	17	7	13	5	554	60.6	5.3	15.82	0	1	251940	36212.5	2.87633e+06	2.33659e+06
Q8C9T9	Uncharacterized protein (Fragment)	2700049A03Rik	Uncharacterized protein (Fragment) OS=Mus musculus OX=10090 GN=2700049A03Rik PE=2 SV=2	0.006	2.269	2	1	1	1	570	63.7	9	0	0	1	6688.16	6688.16	89114.5	138455
H3BK03	Paraoxonase (Fragment)	Pon1	Paraoxonase (Fragment) OS=Mus musculus OX=10090 GN=Pon1 PE=1 SV=9	0.001	3.674	5	1	2	1	256	28.7	5.45	5.62	0	1	166540	244802	2.83499e+06	3.45219e+06
Q9QYI3	DnaJ homolog subfamily C member 7	Dnajc7	DnaJ homolog subfamily C member 7 OS=Mus musculus OX=10090 GN=Dnajc7 PE=1 SV=2	0	86.236	46	20	63	20	494	56.4	6.49	104.73	0	1	2.99897e+06	3.96559e+06	6.39624e+07	4.14625e+07
Q3TVE1	AH domain-containing protein (Fragment)		AH domain-containing protein (Fragment) OS=Mus musculus OX=10090 PE=2 SV=1	0.009	2.068	4	1	2	1	223	25.7	6.32	0	0	1	381984	207498	3.95195e+06	4.93065e+06
Q3TNS3	Uncharacterized protein (Fragment)	Uri1	Uncharacterized protein (Fragment) OS=Mus musculus OX=10090 GN=Uri1 PE=2 SV=1	0.002	2.712	9	1	1	1	292	31.7	5.1	0	0	1	6688.16	6688.16	115098	83108.1
Q9D571	Tesmin	Tesmin	Tesmin OS=Mus musculus OX=10090 GN=Tesmin PE=1 SV=1	0	5.358	10	2	6	2	277	28.2	4.56	5.22	0	1	76768.3	54829.4	960669	880609
A0A1W2P6F6	Myosin light polypeptide 6	Myl6	Myosin light polypeptide 6 OS=Mus musculus OX=10090 GN=Myl6 PE=1 SV=1	0	26.137	45	7	21	6	152	17	4.5	30.87	1	1	90179.1	744197	5.4951e+06	5.12474e+06
Q6DIA7	Break repair meiotic recombinase recruitment factor 1	Brme1	Break repair meiotic recombinase recruitment factor 1 OS=Mus musculus OX=10090 GN=Brme1 PE=1 SV=2	0	34.966	23	8	37	8	600	64.4	4.82	37.23	0	1	1.30769e+06	943353	1.16399e+07	1.69173e+07
Q8BPI1	Protein kintoun	Dnaaf2	Protein kintoun OS=Mus musculus OX=10090 GN=Dnaaf2 PE=1 SV=2	0	22.493	14	7	12	7	814	88.3	4.96	14.11	0	1	276443	270856	3.752e+06	3.12075e+06
E9Q1V0	Hsc70-interacting protein (Fragment)	St13	Hsc70-interacting protein (Fragment) OS=Mus musculus OX=10090 GN=St13 PE=1 SV=1	0.001	2.993	8	1	1	1	129	14.2	4.51	0	0	1	76444.8	6688.16	432480	588359
Q9D4G2	Heat shock factor 2-binding protein	Hsf2bp	Heat shock factor 2-binding protein OS=Mus musculus OX=10090 GN=Hsf2bp PE=1 SV=1	0	44.355	29	9	54	9	338	37.9	5.33	104.89	0	1	7.56515e+06	7.23755e+06	8.97788e+07	8.67045e+07
Q8C3Y4	Kinetochore-associated protein 1	Kntc1	Kinetochore-associated protein 1 OS=Mus musculus OX=10090 GN=Kntc1 PE=1 SV=2	0	29.326	6	10	14	10	2207	1239	136.8	7.04	0	1	350636	227903	3.05428e+06	3.67507e+06
Q8BJ71	Nuclear pore complex protein Nup93	Nup93	Nuclear pore complex protein Nup93 OS=Mus musculus OX=10090 GN=Nup93 PE=1 SV=1	0	9.313	3	2	3	2	819	93.2	5.72	2.15	0	1	919313	1.22935e+06	1.44584e+07	1.02365e+07
Q3V089	RNA-binding protein 44	Rbm44	RNA-binding protein 44 OS=Mus musculus OX=10090 GN=Rbm44 PE=1 SV=1	0	121.936	48	34	81	34	1013	112.2	5.86	110.28	0	1	5.71454e+06	7.79643e+06	8.20123e+07	6.92196e+07
Q6ZQH8	Nucleoporin NUP188	Nup188	Nucleoporin NUP188 OS=Mus musculus OX=10090 GN=Nup188 PE=1 SV=2	0	4.77	1	2	3	2	1759	196.6	7.01	0	0	1	6688.16	6688.16	71801.6	77648.6
A0A668KLV9	A-kinase anchor protein 12	Akap12	A-kinase anchor protein 12 OS=Mus musculus OX=10090 GN=Akap12 PE=1 SV=1	0	11.628	3	4	4	4	1604	172.5	4.48	1.61	0	1	30773.8	51950	377941	516698
Q61829	MOD-1 null malic enzyme (Fragment)	Me1	MOD-1 null malic enzyme (Fragment) OS=Mus musculus OX=10090 GN=Me1 PE=2 SV=1	0.006	2.353	11	1	1	1	332	36	8.57	1.89	0	1	78174.9	6688.16	528101	371403
Q62012	Ott protein	Gm15085	Ott protein OS=Mus musculus OX=10090 GN=Gm15085 PE=2 SV=1	0	4.518	4	2	3	2	449	52.8	10.05	4.79	0	1	6688.16	247702	1.11075e+06	1.46766e+06
E9QL65	Conserved oligomeric Golgi complex subunit 3	Cog3	Conserved oligomeric Golgi complex subunit 3 OS=Mus musculus OX=10090 GN=Cog3 PE=1 SV=1	0	11.746	6	4	8	4	828	94.1	5.72	15.81	0	1	357212	659357	5.50389e+06	4.79129e+06
P16627	Heat shock 70 kDa protein 1-like	Hspa1l	Heat shock 70 kDa protein 1-like OS=Mus musculus OX=10090 GN=Hspa1l PE=1 SV=4	0	118.344	34	21	269	11	641	70.6	6.24	444.02	4	1	1.11152e+07	1.36671e+07	1.17702e+08	1.30672e+08
Q60864	Stress-induced-phosphoprotein 1	Stip1	Stress-induced-phosphoprotein 1 OS=Mus musculus OX=10090 GN=Stip1 PE=1 SV=1	0	31.718	20	9	21	9	543	62.5	6.8	30.4	0	1	1.70476e+06	1.86355e+06	1.60054e+07	1.86095e+07
Q5U458	DnaJ homolog subfamily C member 11	Dnajc11	DnaJ homolog subfamily C member 11 OS=Mus musculus OX=10090 GN=Dnajc11 PE=1 SV=2	0	5.233	4	2	2	2	559	63.2	8.32	3.64	0	1	174156	6688.16	935523	799513
Q61696	Heat shock 70 kDa protein 1A	Hspa1a	Heat shock 70 kDa protein 1A OS=Mus musculus OX=10090 GN=Hspa1a PE=1 SV=2	0	56.414	20	11	126	2	641	70	5.72	213.15	0	1	158315	164340	1.28305e+06	1.72466e+06
P17156	Heat shock-related 70 kDa protein 2	Hspa2	Heat shock-related 70 kDa protein 2 OS=Mus musculus OX=10090 GN=Hspa2 PE=1 SV=2	0	308.221	64	39	633	26	633	69.6	5.67	1173.59	20	1	5.69067e+08	4.9036e+08	4.94639e+09	4.36191e+09
Q3UNQ0	Adenylyl cyclase-associated protein	Cap1	Adenylyl cyclase-associated protein OS=Mus musculus OX=10090 GN=Cap1 PE=2 SV=1	0.001	3.508	3	1	2	1	474	51.5	7.77	0	0	1	114559	6688.16	466780	577202
Q80VY1	HZGJ-like protein		HZGJ-like protein OS=Mus musculus OX=10090 PE=2 SV=1	0	15.401	17	3	10	3	279	31.1	7.01	16.62	0	1	293995	166570	1.99929e+06	1.64198e+06
Q80X90	Filamin-B	Flnb	Filamin-B OS=Mus musculus OX=10090 GN=Flnb PE=1 SV=3	0	7.389	2	4	9	2	2602	277.7	5.71	0	0	1	59094.4	38118.9	375489	340341
P38647	Stress-70 protein, mitochondrial	Hspa9	Stress-70 protein, mitochondrial OS=Mus musculus OX=10090 GN=Hspa9 PE=1 SV=3	0	102.818	46	24	89	24	679	73.4	6.07	168.7	0	1	1.53819e+07	1.30181e+07	9.90518e+07	1.05973e+08
A0A338P7B7	Dynein light chain Tctex-type 1A	Dynlt1	Dynein light chain Tctex-type 1A OS=Mus musculus OX=10090 GN=Dynlt1a PE=1 SV=1	0	9.76	23	2	7	2	112	12.2	5.12	4.99	0	1	236111	601560	2.61761e+06	3.34181e+06
Q8VHD0	Breast cancer 2	Brca2	Breast cancer 2 OS=Mus musculus OX=10090 GN=Brca2 PE=4 SV=1	0	129.379	15	41	73	41	3329	370.5	6.67	95.47	0	1	3.21534e+06	6.06637e+06	3.11725e+07	3.20191e+07
Q571M2	Heat shock 70 kDa protein 4 (Fragment)	Hspa4	Heat shock 70 kDa protein 4 (Fragment) OS=Mus musculus OX=10090 GN=Hspa4 PE=2 SV=1	0	27.682	12	9	22	8	930	103.2	5.88	37.65	0	1	696067	1.00494e+06	6.19851e+06	5.13082e+06
E9PYI8	Ubiquitin carboxyl-terminal hydrolase	Usp14	Ubiquitin carboxyl-terminal hydrolase OS=Mus musculus OX=10090 GN=Usp14 PE=1 SV=1	0	5.953	8	2	6	2	458	52.3	5.66	9.26	0	1	296538	199062	1.51394e+06	1.35193e+06
Q9D5K0	Uncharacterized protein	Potefam1	Uncharacterized protein OS=Mus musculus OX=10090 GN=Potefam1 PE=2 SV=1	0.007	2.134	2	1	1	1	485	55.1	6.34	0	0	1	44035.8	6688.16	156873	135717
Q3U645	Uncharacterized protein	Abcd3	Uncharacterized protein OS=Mus musculus OX=10090 GN=Abcd3 PE=2 SV=1	0	6.778	6	2	2	2	659	75.3	9.22	2.26	0	1	233753	6688.16	632794	716707
O35490	Betaine--homocysteine S-methyltransferase 1	Bhmt	Betaine--homocysteine S-methyltransferase 1 OS=Mus musculus OX=10090 GN=Bhmt PE=1 SV=1	0	8.463	7	3	8	3	407	45	7.9	11.45	0	1	1.54196e+06	2.64774e+06	1.29428e+07	9.53149e+06
Q8C0X6	Kinesin-like protein	Kif9	Kinesin-like protein OS=Mus musculus OX=10090 GN=Kif9 PE=1 SV=1	0	26.875	13	9	19	8	810	92	7.03	26.31	0	1	1.33103e+06	676893	5.42317e+06	4.91817e+06
Q3TDN2	FAS-associated factor 2	Faf2	FAS-associated factor 2 OS=Mus musculus OX=10090 GN=Faf2 PE=1 SV=2	0	11.262	8	3	8	3	445	52.4	5.47	6.63	0	1	571730	424860	2.42718e+06	2.55154e+06
Q8CDK4	Uncharacterized protein	Mycbpap	Uncharacterized protein OS=Mus musculus OX=10090 GN=Mycbpap PE=2 SV=1	0.001	3.463	1	1	4	1	770	87.7	6.95	2.29	0	1	295838	163007	999497	1.29233e+06
O09046	L-amino-acid oxidase	Il4i1	L-amino-acid oxidase OS=Mus musculus OX=10090 GN=Il4i1 PE=1 SV=1	0	5.085	4	2	4	2	630	70.1	6.83	3.37	0	1	99702.5	99456	514355	472878
Q921L5	Conserved oligomeric Golgi complex subunit 2	Cog2	Conserved oligomeric Golgi complex subunit 2 OS=Mus musculus OX=10090 GN=Cog2 PE=1 SV=2	0	17.931	9	5	16	5	731	82	6.21	23.77	0	1	659707	1.0656e+06	3.89485e+06	4.20655e+06
Q8C635	Glycerol kinase	Gykl1	Glycerol kinase OS=Mus musculus OX=10090 GN=Gykl1 PE=1 SV=1	0	26.444	19	8	16	6	549	59.9	5.27	12.72	2	1	984176	850452	4.29446e+06	4.28692e+06
Q8CDL9	Coiled-coil domain-containing protein 87	Ccdc87	Coiled-coil domain-containing protein 87 OS=Mus musculus OX=10090 GN=Ccdc87 PE=1 SV=2	0	6.11	2	2	5	2	855	98.4	8.53	0	0	1	117186	64094	364609	476838
Q9DCL9	Bifunctional phosphoribosylaminoimidazole carboxylase/phosphoribosylaminoimidazole succinocarboxamide synthetase	Paics	Bifunctional phosphoribosylaminoimidazole carboxylase/phosphoribosylaminoimidazole succinocarboxamide synthetase OS=Mus musculus OX=10090 GN=Paics PE=1 SV=4	0.004	2.423	3	1	1	1	425	47	7.23	0	0	1	6688.16	34866.3	91527.6	98341.1
Q0PD53	Rab6B	Rab6b	Rab6B OS=Mus musculus OX=10090 GN=Rab6b PE=1 SV=1	0	5.554	12	2	3	2	208	23.4	5.53	1.95	0	1	1.5916e+07	5.14025e+07	1.71473e+08	1.32268e+08
Q6PAV2	Probable E3 ubiquitin-protein ligase HERC4	Herc4	Probable E3 ubiquitin-protein ligase HERC4 OS=Mus musculus OX=10090 GN=Herc4 PE=1 SV=2	0	7.447	3	2	4	2	1057	118.3	6.29	4.2	0	1	263194	215492	1.18048e+06	934532
Q6XMP4	Alanine--tRNA ligase	Aars	Alanine--tRNA ligase OS=Mus musculus OX=10090 GN=Aars PE=2 SV=1	0	9.278	4	3	6	3	968	106.9	5.62	0	0	1	358592	302130	1.24989e+06	1.66915e+06
G3X8X6	Sialoadhesin	Siglec1	Sialoadhesin OS=Mus musculus OX=10090 GN=Siglec1 PE=1 SV=1	0.021	1.712	1	1	1	1	1701	183.5	6.68	0	0	1	88580	135580	565072	411880
Q04690	Neurofibromin	Nf1	Neurofibromin OS=Mus musculus OX=10090 GN=Nf1 PE=1 SV=1	0	92.696	13	33	62	24	2841	319.4	7.39	74	9	1	1.35711e+07	7.52996e+06	4.12073e+07	4.72232e+07
Q3U4F0	Sideroflexin-3	Sfxn3	Sideroflexin-3 OS=Mus musculus OX=10090 GN=Sfxn3 PE=1 SV=1	0	12.025	18	4	10	4	281	30.9	8.98	15.43	0	1	1.12096e+06	689629	3.91056e+06	3.60952e+06
Q8R1U1	Conserved oligomeric Golgi complex subunit 4	Cog4	Conserved oligomeric Golgi complex subunit 4 OS=Mus musculus OX=10090 GN=Cog4 PE=1 SV=1	0	12.686	6	4	8	4	785	88.6	5.15	15.26	0	1	571809	759028	2.31611e+06	3.19188e+06
P17751	Triosephosphate isomerase	Tpi1	Triosephosphate isomerase OS=Mus musculus OX=10090 GN=Tpi1 PE=1 SV=5	0	14.735	19	4	9	4	249	26.7	7.3	9.93	0	1	750118	1.30452e+06	4.23692e+06	4.19378e+06
H7BX99	Prothrombin	F2	Prothrombin OS=Mus musculus OX=10090 GN=F2 PE=1 SV=1	0	4.441	2	1	1	1	617	70.2	6.43	3.31	0	1	138419	154273	552314	645726
B7ZMR9	Zinc finger protein 800	Zfp800	Zinc finger protein 800 OS=Mus musculus OX=10090 GN=Zfp800 PE=1 SV=1	0	7.019	5	3	3	3	662	74.8	9.42	2.02	0	1	1.11154e+06	1.49385e+06	5.1138e+06	5.35817e+06
A6ZI47	Fructose-bisphosphate aldolase	Aldoart2	Fructose-bisphosphate aldolase OS=Mus musculus OX=10090 GN=Aldoart2 PE=1 SV=1	0	16.428	16	5	15	2	364	39.3	7.44	22.16	0	1	490902	482753	1.71323e+06	2.19264e+06
D3Z720	Immunity-related GTPase family, cinema 1	Irgc1	Immunity-related GTPase family, cinema 1 OS=Mus musculus OX=10090 GN=Irgc1 PE=1 SV=1	0	35.557	29	11	34	11	463	50.5	5.62	54.13	0	1	4.16585e+06	3.6622e+06	1.74586e+07	1.3683e+07
E9Q4K7	Kinesin family member 13B	Kif13b	Kinesin family member 13B OS=Mus musculus OX=10090 GN=Kif13b PE=1 SV=1	0.001	3.353	1	2	3	2	1843	204.4	5.8	0	0	1	55806	50040.9	184147	235410
J3QMG3	Voltage-dependent anion-selective channel protein 3	Vdac3	Voltage-dependent anion-selective channel protein 3 OS=Mus musculus OX=10090 GN=Vdac3 PE=1 SV=1	0	25.715	27	6	21	6	284	30.8	8.79	32.69	0	1	1.26349e+06	1.2622e+06	4.78093e+06	5.2271e+06
I7DM66	PexRAP	Dhrs7b	PexRAP OS=Mus musculus OX=10090 GN=Dhrs7b PE=2 SV=1	0	8.77	13	3	6	3	323	35	9.63	10.62	0	1	179625	110372	504240	622525
G3UX26	Voltage-dependent anion-selective channel protein 2	Vdac2	Voltage-dependent anion-selective channel protein 2 OS=Mus musculus OX=10090 GN=Vdac2 PE=1 SV=1	0	25.533	28	7	23	7	283	30.4	7.58	30.56	0	1	2.44542e+06	2.38807e+06	8.46488e+06	1.02983e+07
A0A1L1SQR4	Dedicator of cytokinesis protein 6	Dock6	Dedicator of cytokinesis protein 6 OS=Mus musculus OX=10090 GN=Dock6 PE=1 SV=1	0	13.89	3	5	11	4	2111	236.4	6.87	5.69	0	1	645606	298978	1.93248e+06	1.70604e+06
Q8CAQ8	MICOS complex subunit Mic60	Immt	MICOS complex subunit Mic60 OS=Mus musculus OX=10090 GN=Immt PE=1 SV=1	0	42.911	19	12	21	4	757	83.8	6.61	23.84	8	1	4.42577e+06	2.59882e+06	1.45291e+07	1.21527e+07
A0A140LHU0	Disintegrin and metalloproteinase domain-containing protein 9	Adam9	Disintegrin and metalloproteinase domain-containing protein 9 OS=Mus musculus OX=10090 GN=Adam9 PE=1 SV=1	0	33.133	17	10	15	10	863	93.6	7.62	17.11	0	1	1.21163e+06	2.58874e+06	7.04256e+06	6.96483e+06
Q546G4	Serum albumin	Alb	Serum albumin OS=Mus musculus OX=10090 GN=Alb PE=1 SV=1	0	45.178	25	14	46	14	608	68.6	6.07	67.91	0	1	7.29155e+06	6.06552e+06	2.55283e+07	2.28401e+07
Q64467	Glyceraldehyde-3-phosphate dehydrogenase, testis-specific	Gapdhs	Glyceraldehyde-3-phosphate dehydrogenase, testis-specific OS=Mus musculus OX=10090 GN=Gapdhs PE=1 SV=1	0	26.639	17	6	29	4	440	47.6	7.88	45.91	0	1	1.93831e+06	1.88722e+06	6.24884e+06	7.60171e+06
D4N6R6	Beta-globin	Hbbt1	Beta-globin OS=Mus musculus castaneus OX=10091 GN=Hbbt1 PE=3 SV=1	0	14.677	43	5	10	4	147	15.8	7.65	17.97	1	1	2.50054e+06	1.62285e+06	8.05533e+06	6.29938e+06
E9Q586	Dynactin subunit 1	Dctn1	Dynactin subunit 1 OS=Mus musculus OX=10090 GN=Dctn1 PE=1 SV=1	0	21.688	9	7	10	7	1239	136.8	5.45	11.56	0	1	530555	968523	2.28925e+06	2.81496e+06
Q9DA97	Septin-14	Septin14	Septin-14 OS=Mus musculus OX=10090 GN=Septin14 PE=1 SV=3	0	13.156	13	4	9	3	430	49.8	7.27	8.68	1	1	1.45537e+06	1.07781e+06	4.21776e+06	4.0751e+06
Q3UDQ7	AAA domain-containing protein	Afg3l2	AAA domain-containing protein OS=Mus musculus OX=10090 GN=Afg3l2 PE=2 SV=1	0.001	3.168	2	1	2	1	795	88.7	8.6	3.73	0	1	133367	159550	474020	477633
Q8CH72	E3 ubiquitin-protein ligase TRIM32	Trim32	E3 ubiquitin-protein ligase TRIM32 OS=Mus musculus OX=10090 GN=Trim32 PE=1 SV=2	0	5.977	5	2	6	2	655	72	6.9	6.98	0	1	425074	335907	1.16563e+06	1.30012e+06
Q8BLY2	Threonine--tRNA ligase 2, cytoplasmic	Tars3	Threonine--tRNA ligase 2, cytoplasmic OS=Mus musculus OX=10090 GN=Tars3 PE=1 SV=1	0.001	3.403	2	1	1	1	790	91.3	7.53	2.33	0	1	47836.3	86259.3	243241	189125
P45952	Medium-chain specific acyl-CoA dehydrogenase, mitochondrial	Acadm	Medium-chain specific acyl-CoA dehydrogenase, mitochondrial OS=Mus musculus OX=10090 GN=Acadm PE=1 SV=1	0	7.837	9	3	5	3	421	46.5	8.37	8.12	0	1	197424	285424	736416	799267
Q6P9N3	Scrib protein	Scrib	Scrib protein OS=Mus musculus OX=10090 GN=Scrib PE=2 SV=1	0.001	3.366	1	1	4	1	929	102.1	4.92	4.05	0	1	32939.1	28268.7	82495.8	111548
G5E896	Enhancer of mRNA-decapping protein 4	Edc4	Enhancer of mRNA-decapping protein 4 OS=Mus musculus OX=10090 GN=Edc4 PE=1 SV=1	0	22.058	8	7	19	7	1406	152.4	5.82	22.1	0	1	1.3372e+06	557599	3.20363e+06	2.72603e+06
Q3TFF0	Uncharacterized protein	Dnaja2	Uncharacterized protein OS=Mus musculus OX=10090 GN=Dnaja2 PE=2 SV=1	0	19.868	14	6	21	6	412	45.7	6.35	24.17	0	1	4.34973e+06	3.74556e+06	1.2376e+07	1.24476e+07
P97350	Plakophilin-1	Pkp1	Plakophilin-1 OS=Mus musculus OX=10090 GN=Pkp1 PE=1 SV=1	0	11.474	6	4	9	4	728	80.8	8.91	7.1	0	1	2.84126e+06	4.18069e+06	1.02118e+07	1.12754e+07
P47857	ATP-dependent 6-phosphofructokinase, muscle type	Pfkm	ATP-dependent 6-phosphofructokinase, muscle type OS=Mus musculus OX=10090 GN=Pfkm PE=1 SV=3	0	21.257	11	8	14	6	780	85.2	8	17.72	2	1	2.09337e+06	1.79147e+06	5.71024e+06	6.15315e+06
P97793	ALK tyrosine kinase receptor	Alk	ALK tyrosine kinase receptor OS=Mus musculus OX=10090 GN=Alk PE=1 SV=2	0.016	1.906	0	1	2	1	1621	174.8	6.93	0	0	1	1.33987e+06	1.88546e+06	4.65787e+06	4.66934e+06
A0A0B4J1E2	SNW domain-containing protein 1	Snw1	SNW domain-containing protein 1 OS=Mus musculus OX=10090 GN=Snw1 PE=1 SV=1	0	23.8	18	7	10	7	536	61.4	9.48	14.79	0	1	7.13167e+06	7.11934e+06	2.35142e+07	1.76778e+07
Q7TPM5	Sperm acrosome-associated protein 9	Spaca9	Sperm acrosome-associated protein 9 OS=Mus musculus OX=10090 GN=Spaca9 PE=1 SV=1	0.001	3.602	8	1	3	1	168	19.5	7.55	2.43	0	1	239911	240624	730170	647684
Q3V061	Tripartite motif-containing 80	Trim80	Tripartite motif-containing 80 OS=Mus musculus OX=10090 GN=Trim80 PE=2 SV=1	0.001	3.012	2	1	2	1	624	71.1	7.66	1.9	0	1	155443	103576	417543	323256
Q3U548	UTP--glucose-1-phosphate uridylyltransferase	Ugp2	UTP--glucose-1-phosphate uridylyltransferase OS=Mus musculus OX=10090 GN=Ugp2 PE=2 SV=1	0.001	3.468	2	1	1	1	497	55.7	7.33	1.79	0	1	27041.3	34717.2	91715.7	84304.8
P61079	Ubiquitin-conjugating enzyme E2 D3	Ube2d3	Ubiquitin-conjugating enzyme E2 D3 OS=Mus musculus OX=10090 GN=Ube2d3 PE=1 SV=1	0.003	2.549	7	1	2	1	147	16.7	7.8	0	0	1	171702	204987	528802	542396
F8WH20	Oxysterol-binding protein	Osbpl3	Oxysterol-binding protein OS=Mus musculus OX=10090 GN=Osbpl3 PE=1 SV=1	0.005	2.401	1	1	10	1	819	93	6.54	5.48	0	1	1.12552e+06	899820	2.85069e+06	2.88368e+06
Q99L04	Dehydrogenase/reductase SDR family member 1	Dhrs1	Dehydrogenase/reductase SDR family member 1 OS=Mus musculus OX=10090 GN=Dhrs1 PE=1 SV=1	0.001	3.664	4	1	4	1	313	34	8.35	7.87	0	1	391246	197850	786595	866366
X5J4I7	IgG1 heavy chain VDJ region (Fragment)		IgG1 heavy chain VDJ region (Fragment) OS=Mus musculus OX=10090 PE=2 SV=1	0	10.421	20	2	9	1	112	12.3	8.84	11.9	1	1	3.49476e+06	6.70442e+06	1.42129e+07	1.42266e+07
E9Q175	Unconventional myosin-VI	Myo6	Unconventional myosin-VI OS=Mus musculus OX=10090 GN=Myo6 PE=1 SV=1	0	9.62	3	3	9	3	1253	144.7	8.51	9.68	0	1	475063	690917	1.53552e+06	1.68806e+06
Q3UJR6	Uncharacterized protein (Fragment)	Acadvl	Uncharacterized protein (Fragment) OS=Mus musculus OX=10090 GN=Acadvl PE=2 SV=1	0.006	2.21	3	1	2	1	515	55.3	8.81	1.86	0	1	93498.1	85993.4	261430	223537
Q9D3R3	Centrosomal protein of 72 kDa	Cep72	Centrosomal protein of 72 kDa OS=Mus musculus OX=10090 GN=Cep72 PE=1 SV=3	0	49.393	26	14	46	14	646	72.4	6.74	70.66	0	1	1.41971e+07	1.30573e+07	3.74283e+07	3.5675e+07
A1L3T6	A kinase (PRKA) anchor protein 4	Akap4	A kinase (PRKA) anchor protein 4 OS=Mus musculus OX=10090 GN=Akap4 PE=2 SV=1	0	18.311	8	6	13	2	849	93.7	6.92	6.03	4	1	1.22484e+06	1.2876e+06	3.04424e+06	3.66715e+06
Q9CQV8	14-3-3 protein beta/alpha	Ywhab	14-3-3 protein beta/alpha OS=Mus musculus OX=10090 GN=Ywhab PE=1 SV=3	0	22.189	26	6	26	3	246	28.1	4.83	31.44	0	1	842705	635454	2.12606e+06	1.77626e+06
G3UXC2	Disintegrin and metalloproteinase domain-containing protein 32 (Fragment)	Adam32	Disintegrin and metalloproteinase domain-containing protein 32 (Fragment) OS=Mus musculus OX=10090 GN=Adam32 PE=4 SV=1	0.001	3.573	14	1	1	1	80	9	8.41	2	0	1	110774	92803.9	275640	253595
B7ZNM3	NAD(P)(+)--arginine ADP-ribosyltransferase	Art3	NAD(P)(+)--arginine ADP-ribosyltransferase OS=Mus musculus OX=10090 GN=Art3 PE=2 SV=1	0.001	3.355	7	1	3	1	360	40.7	5.63	2.03	0	1	244826	174748	481308	594540
Q9JK23	Proteasome assembly chaperone 1	Psmg1	Proteasome assembly chaperone 1 OS=Mus musculus OX=10090 GN=Psmg1 PE=1 SV=1	0	6.344	9	2	5	2	289	33.1	6.37	7.41	0	1	380983	503259	1.19666e+06	1.06476e+06
Q9D937	Uncharacterized protein C11orf98 homolog		Uncharacterized protein C11orf98 homolog OS=Mus musculus OX=10090 PE=1 SV=1	0	12.701	37	4	17	4	123	14.1	11.47	29.24	0	1	5.23623e+06	4.16911e+06	1.16146e+07	1.24107e+07
P61804	Dolichyl-diphosphooligosaccharide--protein glycosyltransferase subunit DAD1	Dad1	Dolichyl-diphosphooligosaccharide--protein glycosyltransferase subunit DAD1 OS=Mus musculus OX=10090 GN=Dad1 PE=1 SV=3	0.001	3.206	10	1	3	1	113	12.5	7.08	3.38	0	1	132684	226313	485477	423380
Q99LF8	Polyadenylate-binding protein	Pabpc4	Polyadenylate-binding protein OS=Mus musculus OX=10090 GN=Pabpc4 PE=2 SV=1	0	41.371	16	10	38	2	660	72.2	9.38	51.37	0	1	680683	374505	1.28512e+06	1.38309e+06
G5E898	Periplakin	Ppl	Periplakin OS=Mus musculus OX=10090 GN=Ppl PE=1 SV=1	0	56.65	13	20	27	20	1754	203.7	5.48	31.88	0	1	4.84195e+06	5.2064e+06	1.29888e+07	1.19409e+07
P42208	Septin-2	Septin2	Septin-2 OS=Mus musculus OX=10090 GN=Septin2 PE=1 SV=2	0	9.759	12	3	7	3	361	41.5	6.55	9.94	0	1	960084	937912	2.45618e+06	2.25045e+06
Q8BFZ9	Erlin-2	Erlin2	Erlin-2 OS=Mus musculus OX=10090 GN=Erlin2 PE=1 SV=1	0	20.326	19	6	23	3	340	37.8	5.5	23.39	3	1	3.85925e+06	2.73634e+06	8.21347e+06	7.85365e+06
B1AU75	Nuclear autoantigenic sperm protein	Nasp	Nuclear autoantigenic sperm protein OS=Mus musculus OX=10090 GN=Nasp PE=1 SV=1	0	17.304	11	7	11	7	773	84	4.37	1.93	0	1	1.30064e+06	965214	3.02923e+06	2.48406e+06
Q6ZQI3	Malectin	Mlec	Malectin OS=Mus musculus OX=10090 GN=Mlec PE=1 SV=2	0.001	3.766	4	1	3	1	291	32.3	6.05	6.59	0	1	328052	388082	952253	783707
Q3U1C2	RuvB-like helicase	Ruvbl1	RuvB-like helicase OS=Mus musculus OX=10090 GN=Ruvbl1 PE=1 SV=1	0	40.238	35	11	49	11	456	50.2	6.42	72.37	0	1	6.66349e+06	5.6342e+06	1.3703e+07	1.60884e+07
Q3TZ89	Protein transport protein Sec31B	Sec31b	Protein transport protein Sec31B OS=Mus musculus OX=10090 GN=Sec31b PE=1 SV=2	0.026	1.598	1	1	8	1	1158	125.6	7.77	7.41	0	1	9.77966e+07	5.25479e+07	1.7513e+08	1.88066e+08
Q8VD62	UPF0696 protein C11orf68 homolog	Bles03	UPF0696 protein C11orf68 homolog OS=Mus musculus OX=10090 GN=Bles03 PE=1 SV=2	0.001	3.392	4	1	4	1	298	31.8	6.1	7.78	0	1	561706	566265	1.26544e+06	1.43519e+06
Q9QWK4	CD5 antigen-like	Cd5l	CD5 antigen-like OS=Mus musculus OX=10090 GN=Cd5l PE=1 SV=3	0	21.729	20	7	19	7	352	38.8	5.16	15.09	0	1	2.53769e+06	3.20444e+06	6.36294e+06	7.37217e+06
O55143	Sarcoplasmic/endoplasmic reticulum calcium ATPase 2	Atp2a2	Sarcoplasmic/endoplasmic reticulum calcium ATPase 2 OS=Mus musculus OX=10090 GN=Atp2a2 PE=1 SV=2	0	20.728	8	6	23	6	1044	114.8	5.34	33.89	0	1	1.76961e+06	2.03878e+06	4.80656e+06	4.27109e+06
Q3TAB8	Uncharacterized protein	Pacs1	Uncharacterized protein OS=Mus musculus OX=10090 GN=Pacs1 PE=2 SV=1	0	7.314	6	3	6	3	808	87.7	6.28	3.44	0	1	126290	206355	368128	419253
Q9CQB2	MAPK regulated corepressor interacting protein 2	Mcrip2	MAPK regulated corepressor interacting protein 2 OS=Mus musculus OX=10090 GN=Mcrip2 PE=1 SV=1	0.001	3.022	7	1	2	1	160	17.9	7.3	1.91	0	1	226870	431057	784512	769129
Q9D9L5	Actin-related protein T2	Actrt2	Actin-related protein T2 OS=Mus musculus OX=10090 GN=Actrt2 PE=2 SV=1	0.006	2.17	3	1	1	1	377	41.6	5.11	0	0	1	653016	584060	1.62879e+06	1.28512e+06
P01872	Immunoglobulin heavy constant mu	Ighm	Immunoglobulin heavy constant mu OS=Mus musculus OX=10090 GN=Ighm PE=1 SV=2	0	47.216	33	12	114	12	454	49.9	7.01	200.95	0	1	5.50359e+07	5.2603e+07	1.22106e+08	1.28952e+08
P62071	Ras-related protein R-Ras2	Rras2	Ras-related protein R-Ras2 OS=Mus musculus OX=10090 GN=Rras2 PE=1 SV=1	0.001	3.196	6	1	1	1	204	23.4	6.01	1.74	0	1	241727	271026	656965	536379
P69566	Ran-binding protein 9	Ranbp9	Ran-binding protein 9 OS=Mus musculus OX=10090 GN=Ranbp9 PE=1 SV=1	0	9.751	6	3	5	3	653	71	6.84	1.83	0	1	244991	351375	629730	756427
Q2VPR3	2500003M10Rik protein (Fragment)	Chtop	2500003M10Rik protein (Fragment) OS=Mus musculus OX=10090 GN=Chtop PE=2 SV=1	0	43.232	33	6	51	6	233	24.9	12.23	71.99	0	1	3.24342e+07	2.00417e+07	6.55364e+07	5.64249e+07
Q71LX8	Heat shock protein 84b	Hsp90ab1	Heat shock protein 84b OS=Mus musculus OX=10090 GN=Hsp90ab1 PE=1 SV=1	0	62.026	20	15	64	5	724	83.2	5.03	91.55	0	1	3.15616e+06	5.24024e+06	9.34564e+06	9.64495e+06
Q3U1J4	DNA damage-binding protein 1	Ddb1	DNA damage-binding protein 1 OS=Mus musculus OX=10090 GN=Ddb1 PE=1 SV=2	0	16.651	7	6	11	6	1140	126.8	5.26	4.93	0	1	927957	1.10066e+06	2.31943e+06	2.22806e+06
P40336	Vacuolar protein sorting-associated protein 26A	Vps26a	Vacuolar protein sorting-associated protein 26A OS=Mus musculus OX=10090 GN=Vps26a PE=1 SV=1	0	4.491	9	2	4	2	327	38.1	6.57	7.61	0	1	374433	283715	773369	682756
G5E8R3	Pyruvate carboxylase	Pcx	Pyruvate carboxylase OS=Mus musculus OX=10090 GN=Pcx PE=1 SV=1	0	10.28	3	3	4	3	1178	129.6	6.71	3.33	0	1	725296	481778	1.27798e+06	1.39246e+06
Q3U6K5	Spermatogenesis-associated protein 6	Spata6	Spermatogenesis-associated protein 6 OS=Mus musculus OX=10090 GN=Spata6 PE=1 SV=2	0	9.417	11	5	6	5	488	56.1	8.47	0	0	1	783525	627488	1.54475e+06	1.54166e+06
P15105	Glutamine synthetase	Glul	Glutamine synthetase OS=Mus musculus OX=10090 GN=Glul PE=1 SV=6	0	15.316	21	6	10	6	373	42.1	7.08	8.3	0	1	2.62142e+06	1.96673e+06	5.06038e+06	4.93065e+06
Q5SX53	Uncharacterized protein	Slc25a11	Uncharacterized protein OS=Mus musculus OX=10090 GN=Slc25a11 PE=1 SV=1	0	5.054	9	2	4	2	314	34.1	9.94	5.02	0	1	352862	508828	975468	897108
Q9WV27	Sodium/potassium-transporting ATPase subunit alpha-4	Atp1a4	Sodium/potassium-transporting ATPase subunit alpha-4 OS=Mus musculus OX=10090 GN=Atp1a4 PE=1 SV=3	0	10.186	5	4	5	2	1032	114.8	5.71	5.77	0	1	307233	283357	657143	614855
D3YTQ5	Acyl-CoA dehydrogenase family member 11	Acad11	Acyl-CoA dehydrogenase family member 11 OS=Mus musculus OX=10090 GN=Acad11 PE=1 SV=1	0.001	3.669	2	1	3	1	661	74	8.1	6.01	0	1	169420	121236	318250	305748
Q543K2	Superoxide dismutase copper chaperone	Ccs	Superoxide dismutase copper chaperone OS=Mus musculus OX=10090 GN=Ccs PE=1 SV=1	0.003	2.61	5	1	1	1	274	28.9	6.1	1.94	0	1	109873	89850.5	227685	199266
Q3TJD4	ATP synthase subunit b	Atp5pb	ATP synthase subunit b OS=Mus musculus OX=10090 GN=Atp5pb PE=2 SV=1	0	4.28	6	2	4	2	256	28.9	9.26	3.61	0	1	974045	1.19022e+06	2.36543e+06	2.21781e+06
Q5FWB6	60S acidic ribosomal protein P0	Rplp0	60S acidic ribosomal protein P0 OS=Mus musculus OX=10090 GN=Rplp0 PE=2 SV=1	0	39.061	38	8	39	8	317	34.2	6.25	69.76	0	1	1.09593e+07	8.62398e+06	2.13064e+07	2.0137e+07
Q3U0M1	Trafficking protein particle complex subunit 9	Trappc9	Trafficking protein particle complex subunit 9 OS=Mus musculus OX=10090 GN=Trappc9 PE=1 SV=2	0.02	1.763	1	1	2	1	1148	128.2	6.47	0	0	1	58289.6	45919.9	117709	102811
Q60676	Serine/threonine-protein phosphatase 5	Ppp5c	Serine/threonine-protein phosphatase 5 OS=Mus musculus OX=10090 GN=Ppp5c PE=1 SV=3	0	10.269	8	4	5	4	499	56.8	6.2	1.64	0	1	713500	744815	1.39896e+06	1.64482e+06
P52194	Calmegin	Clgn	Calmegin OS=Mus musculus OX=10090 GN=Clgn PE=1 SV=2	0	34.421	18	8	25	8	611	69.4	4.68	30.97	0	1	4.09799e+06	4.20576e+06	8.68622e+06	8.63508e+06
O54887	Testis-specific serine kinase substrate	Tsks	Testis-specific serine kinase substrate OS=Mus musculus OX=10090 GN=Tsks PE=1 SV=4	0	18.6	14	6	15	6	585	63.5	6.49	18.05	0	1	2.25561e+06	1.88795e+06	4.295e+06	4.1538e+06
P01786	Ig heavy chain V region MOPC 47A		Ig heavy chain V region MOPC 47A OS=Mus musculus OX=10090 PE=1 SV=1	0.001	3.534	9	1	7	1	117	13	8.84	13.77	0	1	3.3536e+07	3.0301e+07	5.70563e+07	7.15401e+07
F6V8M6	Ataxin-2 (Fragment)	Atxn2	Ataxin-2 (Fragment) OS=Mus musculus OX=10090 GN=Atxn2 PE=1 SV=2	0	44.809	21	11	39	10	662	70.4	9.44	68.2	0	1	1.26766e+07	1.71859e+07	3.18121e+07	2.83186e+07
Q4FE56	Ubiquitinyl hydrolase 1	Usp9x	Ubiquitinyl hydrolase 1 OS=Mus musculus OX=10090 GN=Usp9x PE=1 SV=1	0	13.604	2	5	7	5	2554	290	5.83	3.65	0	1	1.21597e+06	1.28852e+06	2.31023e+06	2.73187e+06
P45377	Aldose reductase-related protein 2	Akr1b8	Aldose reductase-related protein 2 OS=Mus musculus OX=10090 GN=Akr1b8 PE=1 SV=2	0	4.579	6	2	4	2	316	36.1	6.37	1.72	0	1	506345	568914	1.1034e+06	1.06035e+06
