# Supplementary material for: BAG5 regulates HSPA8-mediated protein folding required for sperm head-tail coupling apparatus assembly
Source: EMBO Rep. 2024 Mar 7;25(4):23. doi: 10.1038/s44319-024-00112-x (PMC11015022; doi:10.1038/s44319-024-00112-x)
Supplement: Supplementary file 7 — Dataset EV4 [file 44319_2024_112_MOESM7_ESM.xlsx]

## Sheet: Dataset EV4
Dataset EV4. A total of 116 HSPA8 interacting proteins were identified by IP/MS.
Accession	Protein Name	Gene Symbol	Description	Exp. q-value: Combined	Sum PEP Score	Coverage [%]	# Peptides	# PSMs	# Unique Peptides	# AAs	MW [kDa]	calc. pI	Score Sequest HT	# Razor Peptides	# Protein Groups	Abundance: ko1	Abundance: ko2	Abundance: wt1	Abundance: wt2
A4Q9F3	Protein polyglycylase TTLL10	Ttll10	Protein polyglycylase TTLL10 OS=Mus musculus OX=10090 GN=Ttll10 PE=1 SV=1	0.038	1.642	1	1	2	1	704	79.2	9.25	3.81	0	1	6688.16	6688.16	5.87884e+06	5.43575e+06
P63017	Heat shock cognate 71 kDa protein	Hspa8	Heat shock cognate 71 kDa protein OS=Mus musculus OX=10090 GN=Hspa8 PE=1 SV=1	0	14.23	38	3	8	1	646	70.8	9.45	13.86	0	1	6688.16	6688.16	4.21086e+06	3.21783e+06
Q02819	Nucleobindin-1	Nucb1	Nucleobindin-1 OS=Mus musculus OX=10090 GN=Nucb1 PE=1 SV=2	0	9.989	10	4	5	4	459	53.4	5.07	1.61	0	1	6688.16	6688.16	2.25016e+06	3.19881e+06
Q69ZS7	HBS1-like protein	Hbs1l	HBS1-like protein OS=Mus musculus OX=10090 GN=Hbs1l PE=1 SV=2	0	8.468	5	2	3	2	682	75.1	6.46	6.61	0	1	6688.16	6688.16	2.77027e+06	2.60522e+06
P61965	WD repeat-containing protein 5	Wdr5	WD repeat-containing protein 5 OS=Mus musculus OX=10090 GN=Wdr5 PE=1 SV=1	0.026	1.772	2	1	1	1	334	36.6	8.27	0	0	1	6688.16	6688.16	2.25088e+06	2.51631e+06
Q8CI32	BAG family molecular chaperone regulator 5	Bag5	BAG family molecular chaperone regulator 5 OS=Mus musculus OX=10090 GN=Bag5 PE=1 SV=1	0	199.762	51	24	65	24	447	50.9	6.05	135.77	0	1	3.13903e+06	1.65186e+06	9.8238e+08	6.37403e+08
Q61166	Microtubule-associated protein RP/EB family member 1	Mapre1	Microtubule-associated protein RP/EB family member 1 OS=Mus musculus OX=10090 GN=Mapre1 PE=1 SV=3	0.004	3.298	6	1	1	1	268	30	5.22	2.23	0	1	6688.16	6688.16	2.60638e+06	1.84406e+06
Q9CX34	Protein SGT1 homolog	Sugt1	Protein SGT1 homolog OS=Mus musculus OX=10090 GN=Sugt1 PE=1 SV=3	0.038	1.633	4	1	2	1	336	38.1	5.45	0	0	1	6688.16	6688.16	1.26421e+06	1.85289e+06
Q9JI11	Serine/threonine-protein kinase 4	Stk4	Serine/threonine-protein kinase 4 OS=Mus musculus OX=10090 GN=Stk4 PE=1 SV=1	0.001	4.165	3	1	1	1	487	55.5	5.19	2.03	0	1	6688.16	6688.16	1.57973e+06	1.48979e+06
P56394	Cytochrome c oxidase copper chaperone	Cox17	Cytochrome c oxidase copper chaperone OS=Mus musculus OX=10090 GN=Cox17 PE=1 SV=2	0.001	4.234	27	1	1	1	63	6.8	7.69	2.03	0	1	6688.16	6688.16	1.3601e+06	1.56109e+06
P51660	Peroxisomal multifunctional enzyme type 2	Hsd17b4	Peroxisomal multifunctional enzyme type 2 OS=Mus musculus OX=10090 GN=Hsd17b4 PE=1 SV=3	0.004	3.33	2	1	1	1	735	79.4	8.57	1.86	0	1	6688.16	6688.16	1.59141e+06	1.26755e+06
P31254	Ubiquitin-like modifier-activating enzyme 1 Y	Uba1y	Ubiquitin-like modifier-activating enzyme 1 Y OS=Mus musculus OX=10090 GN=Uba1y PE=1 SV=2	0.001	3.74	1	1	1	1	1058	118	5.55	0	0	1	6688.16	6688.16	1.55108e+06	1.26045e+06
P20108	Thioredoxin-dependent peroxide reductase, mitochondrial	Prdx3	Thioredoxin-dependent peroxide reductase, mitochondrial OS=Mus musculus OX=10090 GN=Prdx3 PE=1 SV=1	0.004	3.311	4	1	1	1	257	28.1	7.58	1.97	0	1	6688.16	6688.16	1.41692e+06	1.31318e+06
Q99K43	Protein regulator of cytokinesis 1	Prc1	Protein regulator of cytokinesis 1 OS=Mus musculus OX=10090 GN=Prc1 PE=1 SV=2	0.004	3.336	2	1	2	1	603	70.2	7.58	4.06	0	1	6688.16	6688.16	1.60177e+06	1.02777e+06
Q9D842	Aprataxin and PNK-like factor	Aplf	Aprataxin and PNK-like factor OS=Mus musculus OX=10090 GN=Aplf PE=1 SV=2	0.007	2.634	2	1	1	1	499	54.9	5.21	0	0	1	6688.16	6688.16	1.42097e+06	1.16068e+06
E9Q616	AHNAK nucleoprotein (desmoyokin)	Ahnak	AHNAK nucleoprotein (desmoyokin) OS=Mus musculus OX=10090 GN=Ahnak PE=1 SV=1	0.006	2.783	2	1	1	1	5656	603.9	6.3	0	0	1	6688.16	6688.16	1.2199e+06	1.16155e+06
Q9WUN2	Serine/threonine-protein kinase TBK1	Tbk1	Serine/threonine-protein kinase TBK1 OS=Mus musculus OX=10090 GN=Tbk1 PE=1 SV=1	0.009	2.411	2	1	1	1	729	83.4	6.87	1.61	0	1	6688.16	6688.16	1.12316e+06	1.21291e+06
Q9Z1M8	Protein Red	Ik	Protein Red OS=Mus musculus OX=10090 GN=Ik PE=1 SV=2	0.022	1.89	2	1	1	1	557	65.6	6.64	0	0	1	6688.16	6688.16	1.19357e+06	1.04472e+06
Q8VEJ9	Vacuolar protein sorting-associated protein 4A	Vps4a	Vacuolar protein sorting-associated protein 4A OS=Mus musculus OX=10090 GN=Vps4a PE=1 SV=1	0.012	2.261	4	1	1	1	437	48.9	7.8	2.1	0	1	6688.16	6688.16	1.14717e+06	965212
P08207	Protein S100-A10	S100a10	Protein S100-A10 OS=Mus musculus OX=10090 GN=S100a10 PE=1 SV=2	0.041	1.599	10	1	1	1	97	11.2	6.77	0	0	1	6688.16	6688.16	951156	1.1244e+06
Q04859	Serine/threonine-protein kinase MAK	Mak	Serine/threonine-protein kinase MAK OS=Mus musculus OX=10090 GN=Mak PE=1 SV=2	0.021	1.946	2	1	1	1	622	70	9.66	0	0	1	6688.16	6688.16	978578	972277
Q9D9T8	EF-hand domain-containing protein 1	Efhc1	EF-hand domain-containing protein 1 OS=Mus musculus OX=10090 GN=Efhc1 PE=1 SV=1	0.011	2.306	2	1	1	1	648	75.1	6.05	0	0	1	6688.16	6688.16	804075	1.13773e+06
P51141	Segment polarity protein dishevelled homolog DVL-1	Dvl1	Segment polarity protein dishevelled homolog DVL-1 OS=Mus musculus OX=10090 GN=Dvl1 PE=1 SV=2	0.031	1.724	2	1	1	1	695	75.3	7.02	0	0	1	6688.16	6688.16	786826	1.0637e+06
Q60597	2-oxoglutarate dehydrogenase complex component E1	Ogdh	2-oxoglutarate dehydrogenase complex component E1 OS=Mus musculus OX=10090 GN=Ogdh PE=1 SV=3	0.021	1.931	1	1	1	1	1023	116.4	6.83	0	0	1	6688.16	6688.16	939869	844522
Q8BG51	Mitochondrial Rho GTPase 1	Rhot1	Mitochondrial Rho GTPase 1 OS=Mus musculus OX=10090 GN=Rhot1 PE=1 SV=1	0.006	2.815	1	1	1	1	631	72.2	6.49	1.75	0	1	6688.16	6688.16	719580	968895
Q8VCI0	Phospholipase B-like 1	Plbd1	Phospholipase B-like 1 OS=Mus musculus OX=10090 GN=Plbd1 PE=1 SV=1	0.001	3.751	2	1	1	1	550	63	8.87	1.97	0	1	6688.16	6688.16	847396	752657
Q811G0	Protein PTHB1	Bbs9	Protein PTHB1 OS=Mus musculus OX=10090 GN=Bbs9 PE=1 SV=2	0.048	1.508	1	1	1	1	885	99	6.13	0	0	1	6688.16	6688.16	849764	735760
Q8BHJ9	Pre-mRNA-splicing factor SLU7	Slu7	Pre-mRNA-splicing factor SLU7 OS=Mus musculus OX=10090 GN=Slu7 PE=1 SV=1	0.004	3.275	2	1	1	1	585	68	7.08	1.84	0	1	6688.16	6688.16	807175	746581
Q91WG5	5'-AMP-activated protein kinase subunit gamma-2	Prkag2	5'-AMP-activated protein kinase subunit gamma-2 OS=Mus musculus OX=10090 GN=Prkag2 PE=1 SV=2	0.006	2.755	3	1	1	1	566	62.9	9.36	0	0	1	6688.16	6688.16	796586	751422
Q8BJ71	Nuclear pore complex protein Nup93	Nup93	Nuclear pore complex protein Nup93 OS=Mus musculus OX=10090 GN=Nup93 PE=1 SV=1	0.002	3.58	1	1	3	1	819	93.2	5.72	1.78	0	1	6688.16	6688.16	927092	619530
Q8BJZ4	28S ribosomal protein S35, mitochondrial	Mrps35	28S ribosomal protein S35, mitochondrial OS=Mus musculus OX=10090 GN=Mrps35 PE=1 SV=2	0.018	2.023	5	1	1	1	320	36	8.59	0	0	1	6688.16	6688.16	746287	783519
Q9CZU6	Citrate synthase, mitochondrial	Cs	Citrate synthase, mitochondrial OS=Mus musculus OX=10090 GN=Cs PE=1 SV=1	0.018	2.007	2	1	1	1	464	51.7	8.57	0	0	1	6688.16	6688.16	823297	560377
Q3U6K5	Spermatogenesis-associated protein 6	Spata6	Spermatogenesis-associated protein 6 OS=Mus musculus OX=10090 GN=Spata6 PE=1 SV=2	0.001	4.702	2	2	2	2	488	56.1	5.9	0	0	1	6688.16	6688.16	675971	562966
Q7TMB8	Cytoplasmic FMR1-interacting protein 1	Cyfip1	Cytoplasmic FMR1-interacting protein 1 OS=Mus musculus OX=10090 GN=Cyfip1 PE=1 SV=1	0.007	2.645	1	1	1	1	1253	145.1	6.9	0	0	1	6688.16	6688.16	615798	463954
Q99104	Unconventional myosin-Va	Myo5a	Unconventional myosin-Va OS=Mus musculus OX=10090 GN=Myo5a PE=1 SV=2	0.022	1.92	0	1	1	1	2050	232.6	6.28	0	0	1	6688.16	6688.16	547026	452280
Q9D5N8	Spermidine/spermine N(1)-acetyltransferase-like protein 1	Satl1	Spermidine/spermine N(1)-acetyltransferase-like protein 1 OS=Mus musculus OX=10090 GN=Satl1 PE=2 SV=2	0.038	1.646	1	1	1	1	744	83.2	4.78	0	0	1	6688.16	6688.16	460295	535339
P51807	Dynein light chain Tctex-type 1	Dynlt1	Dynein light chain Tctex-type 1 OS=Mus musculus OX=10090 GN=Dynlt1 PE=1 SV=1	0.022	1.893	4	1	1	1	112	12.2	6.15	0	0	1	6688.16	6688.16	571292	416043
P35980	60S ribosomal protein L18	Rpl18	60S ribosomal protein L18 OS=Mus musculus OX=10090 GN=Rpl18 PE=1 SV=3	0	7.273	12	2	3	2	188	21.6	11.78	4.19	0	1	1.09055e+06	2.54186e+06	4.9742e+07	4.88042e+07
P01865	Ig gamma-2A chain C region, membrane-bound form	Igh-1a	Ig gamma-2A chain C region, membrane-bound form OS=Mus musculus OX=10090 GN=Igh-1a PE=1 SV=3	0	215.215	39	14	294	11	398	43.9	6.29	492.94	0	1	4.29632e+07	2.88623e+08	1.74091e+09	2.22201e+09
Q01320	DNA topoisomerase 2-alpha	Top2a	DNA topoisomerase 2-alpha OS=Mus musculus OX=10090 GN=Top2a PE=1 SV=2	0	7.41	2	3	4	3	1528	172.7	8.6	6.44	0	1	6688.16	3.58075e+06	1.08326e+07	1.39738e+07
Q8BUN5	Mothers against decapentaplegic homolog 3	Smad3	Mothers against decapentaplegic homolog 3 OS=Mus musculus OX=10090 GN=Smad3 PE=1 SV=2	0.003	3.498	3	1	3	1	425	48.1	7.15	3.91	0	1	6688.16	297886	1.03883e+06	1.04739e+06
Q2VPR5	HDGF-like 1	Hdgfl1	HDGF-like 1 OS=Mus musculus OX=10090 GN=Hdgfl1 PE=1 SV=1	0	8.2	16	4	4	4	283	31.7	4.27	3.85	0	1	1.66925e+06	688974	8.99193e+06	6.77359e+06
Q9JMA1	Ubiquitin carboxyl-terminal hydrolase 14	Usp14	Ubiquitin carboxyl-terminal hydrolase 14 OS=Mus musculus OX=10090 GN=Usp14 PE=1 SV=3	0.001	3.802	3	1	1	1	493	56	5.24	2.9	0	1	441601	0	1.26751e+06	1.55674e+06
E9Q8D0	DnaJ homolog subfamily C member 21	Dnajc21	DnaJ homolog subfamily C member 21 OS=Mus musculus OX=10090 GN=Dnajc21 PE=1 SV=1	0.001	6.38	5	2	2	2	531	61.7	5.9	4.68	0	1	6688.16	1.17493e+06	3.61441e+06	3.56395e+06
Q80TT8	Cullin-9	Cul9	Cullin-9 OS=Mus musculus OX=10090 GN=Cul9 PE=1 SV=2	0	75.513	14	21	48	21	1865	209	5.63	55.11	0	1	2.02563e+07	7.35552e+06	7.16559e+07	5.33155e+07
Q8CGZ0	Calcium homeostasis endoplasmic reticulum protein	Cherp	Calcium homeostasis endoplasmic reticulum protein OS=Mus musculus OX=10090 GN=Cherp PE=1 SV=1	0	11.401	4	3	5	3	936	106.1	9.14	1.77	0	1	1.05538e+06	1.404e+06	3.97621e+06	5.34337e+06
Q6P1F6	Serine/threonine-protein phosphatase 2A 55 kDa regulatory subunit B alpha isoform	Ppp2r2a	Serine/threonine-protein phosphatase 2A 55 kDa regulatory subunit B alpha isoform OS=Mus musculus OX=10090 GN=Ppp2r2a PE=1 SV=1	0	10.034	10	3	6	3	447	51.7	6.2	8.91	0	1	2.68525e+06	1.01044e+06	5.91684e+06	7.24129e+06
O88487	Cytoplasmic dynein 1 intermediate chain 2	Dync1i2	Cytoplasmic dynein 1 intermediate chain 2 OS=Mus musculus OX=10090 GN=Dync1i2 PE=1 SV=1	0	22.863	18	6	15	6	612	68.4	5.29	15.55	0	1	3.23171e+06	3.914e+06	1.26623e+07	1.08739e+07
Q791V5	Mitochondrial carrier homolog 2	Mtch2	Mitochondrial carrier homolog 2 OS=Mus musculus OX=10090 GN=Mtch2 PE=1 SV=1	0	10.586	12	2	4	2	303	33.5	8.25	4.63	0	1	1.10183e+06	1.34075e+06	4.26059e+06	3.29199e+06
Q9R0Y5	Adenylate kinase isoenzyme 1	Ak1	Adenylate kinase isoenzyme 1 OS=Mus musculus OX=10090 GN=Ak1 PE=1 SV=1	0	16.027	30	5	12	5	194	21.5	5.81	23.04	0	1	4.54282e+06	3.49066e+06	1.14516e+07	1.26878e+07
O70503	Very-long-chain 3-oxoacyl-CoA reductase	Hsd17b12	Very-long-chain 3-oxoacyl-CoA reductase OS=Mus musculus OX=10090 GN=Hsd17b12 PE=1 SV=1	0.001	6.514	10	2	2	2	312	34.7	9.52	0	0	1	2.40214e+06	3.86629e+06	8.23227e+06	1.04557e+07
P62858	40S ribosomal protein S28	Rps28	40S ribosomal protein S28 OS=Mus musculus OX=10090 GN=Rps28 PE=1 SV=1	0.001	3.893	30	2	2	2	69	7.8	10.7	1.98	0	1	1.3434e+06	1.87326e+06	4.38864e+06	4.91615e+06
O88848	ADP-ribosylation factor-like protein 6	Arl6	ADP-ribosylation factor-like protein 6 OS=Mus musculus OX=10090 GN=Arl6 PE=1 SV=1	0	7.288	18	3	5	3	186	20.9	8.25	5.05	0	1	2.83318e+06	1.76814e+06	6.64279e+06	6.24704e+06
Q64331	Unconventional myosin-VI	Myo6	Unconventional myosin-VI OS=Mus musculus OX=10090 GN=Myo6 PE=1 SV=1	0.007	2.611	1	1	1	1	1265	146.3	8.85	0	0	1	549027	676434	1.54903e+06	1.87643e+06
P09041	Phosphoglycerate kinase 2	Pgk2	Phosphoglycerate kinase 2 OS=Mus musculus OX=10090 GN=Pgk2 PE=1 SV=4	0	46.424	25	8	21	8	417	44.8	6.8	28.91	0	1	1.51131e+07	1.06022e+07	3.66861e+07	3.47791e+07
Q60605	Myosin light polypeptide 6	Myl6	Myosin light polypeptide 6 OS=Mus musculus OX=10090 GN=Myl6 PE=1 SV=3	0	44.222	58	8	34	7	151	16.9	4.65	51.86	1	1	8.30775e+07	5.60748e+07	1.92787e+08	1.89703e+08
P24549	Aldehyde dehydrogenase 1A1	Aldh1a1	Aldehyde dehydrogenase 1A1 OS=Mus musculus OX=10090 GN=Aldh1a1 PE=1 SV=5	0	16.467	11	6	12	4	501	54.4	7.8	8.26	0	1	1.74369e+06	2.34447e+06	5.6273e+06	5.45415e+06
Q8BGC4	Prostaglandin reductase-3	Ptgr3	Prostaglandin reductase-3 OS=Mus musculus OX=10090 GN=Ptgr3 PE=1 SV=1	0	10.813	4	1	3	1	377	40.5	7.42	2.57	0	1	800003	929345	2.37819e+06	2.23598e+06
P97479	Unconventional myosin-VIIa	Myo7a	Unconventional myosin-VIIa OS=Mus musculus OX=10090 GN=Myo7a PE=1 SV=2	0	86.274	13	26	74	26	2215	254.8	8.54	82.51	0	1	3.46997e+07	4.0064e+07	9.6143e+07	1.00749e+08
Q9CPY6	Glucose-induced degradation protein 4 homolog	Gid4	Glucose-induced degradation protein 4 homolog OS=Mus musculus OX=10090 GN=Gid4 PE=1 SV=1	0.001	5.905	10	2	3	2	217	24.8	6.52	1.66	0	1	2.05927e+06	1.24046e+06	4.31418e+06	4.37343e+06
Q9D0M5	Dynein light chain 2, cytoplasmic	Dynll2	Dynein light chain 2, cytoplasmic OS=Mus musculus OX=10090 GN=Dynll2 PE=1 SV=1	0	30.049	64	6	25	4	89	10.3	7.37	33.86	0	1	6.69315e+06	7.71295e+06	1.73653e+07	2.05076e+07
Q9CQ19	Myosin regulatory light polypeptide 9	Myl9	Myosin regulatory light polypeptide 9 OS=Mus musculus OX=10090 GN=Myl9 PE=1 SV=3	0	35.668	51	7	28	2	172	19.8	4.92	52.27	0	1	3.11787e+06	3.75301e+06	9.30402e+06	8.6444e+06
D3Z4K0	Ankyrin repeat domain 36	Ankrd36	Ankyrin repeat domain 36 OS=Mus musculus OX=10090 GN=Ankrd36 PE=1 SV=1	0.022	1.884	1	1	1	1	1415	159.1	5.66	0	0	1	699366	537762	1.6952e+06	1.51942e+06
O55126	Protein NipSnap homolog 2	Nipsnap2	Protein NipSnap homolog 2 OS=Mus musculus OX=10090 GN=Nipsnap2 PE=1 SV=1	0	17.292	18	5	9	5	281	32.9	9.26	13.37	0	1	5.26895e+06	7.72751e+06	1.58235e+07	1.67531e+07
Q9EQQ2	Protein YIPF5	Yipf5	Protein YIPF5 OS=Mus musculus OX=10090 GN=Yipf5 PE=1 SV=1	0.005	3.01	4	1	4	1	257	27.9	4.36	5.95	0	1	603001	607502	1.66666e+06	1.3296e+06
Q8K2C9	Very-long-chain (3R)-3-hydroxyacyl-CoA dehydratase 3	Hacd3	Very-long-chain (3R)-3-hydroxyacyl-CoA dehydratase 3 OS=Mus musculus OX=10090 GN=Hacd3 PE=1 SV=2	0	9.2	6	2	8	2	362	43.1	9.13	2.86	0	1	3.45867e+06	2.99928e+06	7.31618e+06	8.4738e+06
P35278	Ras-related protein Rab-5C	Rab5c	Ras-related protein Rab-5C OS=Mus musculus OX=10090 GN=Rab5c PE=1 SV=2	0	8.981	15	3	7	3	216	23.4	8.41	6.21	0	1	1.97752e+06	2.85373e+06	6.31262e+06	5.19175e+06
Q8BZ09	Mitochondrial 2-oxodicarboxylate carrier	Slc25a21	Mitochondrial 2-oxodicarboxylate carrier OS=Mus musculus OX=10090 GN=Slc25a21 PE=1 SV=1	0.001	5.384	5	1	2	1	298	33.2	9.72	5.91	0	1	872024	882645	1.9318e+06	2.08137e+06
Q05A62	Dynein axonemal light chain 1	Dnal1	Dynein axonemal light chain 1 OS=Mus musculus OX=10090 GN=Dnal1 PE=1 SV=2	0	98.084	60	10	51	10	193	20.6	8.57	96.9	0	1	6.1426e+07	8.86363e+07	1.53512e+08	1.88101e+08
Q8BP92	Reticulocalbin-2	Rcn2	Reticulocalbin-2 OS=Mus musculus OX=10090 GN=Rcn2 PE=1 SV=1	0	194.174	50	18	133	18	320	37.2	4.42	328.86	0	1	5.86767e+08	4.67994e+08	1.10865e+09	1.28296e+09
D3Z6P9	RNA helicase	Ddx43	RNA helicase OS=Mus musculus OX=10090 GN=Ddx43 PE=1 SV=1	0	34.187	18	9	16	9	646	72.2	9.11	22.18	0	1	7.83862e+06	6.76749e+06	1.63621e+07	1.54541e+07
Q9CQX0	Ubiquitin thioesterase OTUB2	Otub2	Ubiquitin thioesterase OTUB2 OS=Mus musculus OX=10090 GN=Otub2 PE=1 SV=1	0	14.079	12	2	3	2	234	27.3	6.28	7.06	0	1	3.7837e+06	2.64805e+06	6.8993e+06	7.10192e+06
Q6Y7W8	GRB10-interacting GYF protein 2	Gigyf2	GRB10-interacting GYF protein 2 OS=Mus musculus OX=10090 GN=Gigyf2 PE=1 SV=2	0	16.252	4	4	4	4	1291	149.1	5.57	6.22	0	1	2.82138e+06	3.23038e+06	5.95664e+06	7.11739e+06
Q9DBG6	Dolichyl-diphosphooligosaccharide--protein glycosyltransferase subunit 2	Rpn2	Dolichyl-diphosphooligosaccharide--protein glycosyltransferase subunit 2 OS=Mus musculus OX=10090 GN=Rpn2 PE=1 SV=1	0	50.004	13	5	21	5	631	69	5.81	60.71	0	1	1.29335e+07	1.40838e+07	2.76876e+07	2.99733e+07
E9Q586	Dynactin subunit 1	Dctn1	Dynactin subunit 1 OS=Mus musculus OX=10090 GN=Dctn1 PE=1 SV=1	0	43.33	24	8	34	8	1239	136.8	5.83	58.31	0	1	3.27159e+07	2.36168e+07	5.45032e+07	6.18528e+07
Q9WV55	Vesicle-associated membrane protein-associated protein A	Vapa	Vesicle-associated membrane protein-associated protein A OS=Mus musculus OX=10090 GN=Vapa PE=1 SV=2	0	32.128	22	6	26	5	249	27.8	8.4	32.31	1	1	1.23312e+07	1.56914e+07	2.7982e+07	2.90257e+07
Q9QYL0	Spermatid-specific linker histone H1-like protein	Hils1	Spermatid-specific linker histone H1-like protein OS=Mus musculus OX=10090 GN=Hils1 PE=1 SV=1	0.001	6.474	13	2	10	2	170	19.2	9.94	12.98	0	1	4.78768e+06	5.31195e+06	9.2683e+06	1.12451e+07
P30681	High mobility group protein B2	Hmgb2	High mobility group protein B2 OS=Mus musculus OX=10090 GN=Hmgb2 PE=1 SV=3	0.015	2.181	7	1	2	1	210	24.1	7.31	0	0	1	836338	1.08057e+06	1.82905e+06	2.01245e+06
O55028	[3-methyl-2-oxobutanoate dehydrogenase [lipoamide]] kinase, mitochondrial	Bckdk	[3-methyl-2-oxobutanoate dehydrogenase [lipoamide]] kinase, mitochondrial OS=Mus musculus OX=10090 GN=Bckdk PE=1 SV=1	0.018	2.025	2	1	2	1	412	46.6	8.91	1.77	0	1	826932	794349	1.76676e+06	1.4726e+06
P70398	Probable ubiquitin carboxyl-terminal hydrolase FAF-X	Usp9x	Probable ubiquitin carboxyl-terminal hydrolase FAF-X OS=Mus musculus OX=10090 GN=Usp9x PE=1 SV=2	0.001	4.963	1	2	2	2	2559	290.5	5.87	2.42	0	1	789658	951657	1.6453e+06	1.82564e+06
Q8BKF1	DNA-directed RNA polymerase, mitochondrial	Polrmt	DNA-directed RNA polymerase, mitochondrial OS=Mus musculus OX=10090 GN=Polrmt PE=1 SV=1	0	7.942	3	3	4	3	1207	136.6	9.09	0	0	1	967813	1.209e+06	2.18403e+06	2.13928e+06
Q9JKP5	Muscleblind-like protein 1	Mbnl1	Muscleblind-like protein 1 OS=Mus musculus OX=10090 GN=Mbnl1 PE=1 SV=1	0.001	4.946	4	2	8	2	341	37	8.6	9.81	0	1	3.73743e+06	3.5125e+06	6.50667e+06	7.84535e+06
Q6PDL0	Cytoplasmic dynein 1 light intermediate chain 2	Dync1li2	Cytoplasmic dynein 1 light intermediate chain 2 OS=Mus musculus OX=10090 GN=Dync1li2 PE=1 SV=2	0	58.141	33	11	31	11	492	54.2	6.28	62.74	0	1	2.39662e+07	2.4528e+07	4.72387e+07	4.87301e+07
Q8CI43	Myosin light chain 6B	Myl6b	Myosin light chain 6B OS=Mus musculus OX=10090 GN=Myl6b PE=1 SV=1	0	7.737	11	2	8	1	207	22.7	5.53	9.34	0	1	1.72331e+06	2.25133e+06	3.89043e+06	3.8526e+06
Q8BH95	Enoyl-CoA hydratase, mitochondrial	Echs1	Enoyl-CoA hydratase, mitochondrial OS=Mus musculus OX=10090 GN=Echs1 PE=1 SV=1	0	13.336	14	3	12	3	290	31.5	8.48	22.92	0	1	2.53777e+06	2.97127e+06	5.30493e+06	4.92006e+06
P62960	Y-box-binding protein 1	Ybx1	Y-box-binding protein 1 OS=Mus musculus OX=10090 GN=Ybx1 PE=1 SV=3	0	101.482	64	12	114	7	322	35.7	9.88	193.02	0	1	2.27004e+07	2.74543e+07	4.41148e+07	4.72437e+07
Q3UDK1	TRAF-type zinc finger domain-containing protein 1	Trafd1	TRAF-type zinc finger domain-containing protein 1 OS=Mus musculus OX=10090 GN=Trafd1 PE=1 SV=1	0	11.703	7	3	5	3	580	64.2	5.48	6.63	0	1	2.64576e+06	3.02657e+06	5.25427e+06	5.0128e+06
Q8K450	Sperm-associated antigen 16 protein	Spag16	Sperm-associated antigen 16 protein OS=Mus musculus OX=10090 GN=Spag16 PE=1 SV=1	0	16.232	11	5	12	5	639	71.4	6.09	11.8	0	1	4.73956e+06	4.46656e+06	7.49891e+06	9.1506e+06
Q9JLJ2	4-trimethylaminobutyraldehyde dehydrogenase	Aldh9a1	4-trimethylaminobutyraldehyde dehydrogenase OS=Mus musculus OX=10090 GN=Aldh9a1 PE=1 SV=1	0	24.395	16	7	17	7	494	53.5	6.98	10.72	0	1	6.73825e+06	6.8764e+06	1.10796e+07	1.34392e+07
Q9JHU4	Cytoplasmic dynein 1 heavy chain 1	Dync1h1	Cytoplasmic dynein 1 heavy chain 1 OS=Mus musculus OX=10090 GN=Dync1h1 PE=1 SV=2	0	716.42	35	149	522	149	4644	531.7	6.42	706.61	0	1	4.60788e+08	4.73748e+08	8.61239e+08	8.01869e+08
Q9DAP0	Leucine-rich repeat-containing protein 46	Lrrc46	Leucine-rich repeat-containing protein 46 OS=Mus musculus OX=10090 GN=Lrrc46 PE=1 SV=2	0.001	5.579	7	2	3	2	323	36	5.39	4.48	0	1	1.89097e+06	1.89575e+06	3.10575e+06	3.61794e+06
Q8VIG3	Radial spoke head 1 homolog	Rsph1	Radial spoke head 1 homolog OS=Mus musculus OX=10090 GN=Rsph1 PE=1 SV=2	0	50.759	44	9	24	9	301	34.2	4.53	27.5	0	1	9.93425e+06	9.05109e+06	1.74521e+07	1.56446e+07
Q9D5Y0	Uncharacterized protein C7orf31 homolog		Uncharacterized protein C7orf31 homolog OS=Mus musculus OX=10090 PE=2 SV=1	0	11.983	8	4	5	4	588	67.6	8.21	6.45	0	1	5.02259e+06	5.99046e+06	8.79781e+06	1.03452e+07
Q80Y75	DnaJ homolog subfamily B member 13	Dnajb13	DnaJ homolog subfamily B member 13 OS=Mus musculus OX=10090 GN=Dnajb13 PE=1 SV=1	0	10.151	13	3	7	3	316	36.1	7.47	8.95	0	1	4.2902e+06	4.05103e+06	7.04788e+06	7.4181e+06
Q99PU5	Long-chain-fatty-acid--CoA ligase ACSBG1	Acsbg1	Long-chain-fatty-acid--CoA ligase ACSBG1 OS=Mus musculus OX=10090 GN=Acsbg1 PE=1 SV=1	0	46.751	21	12	28	12	721	80.4	5.94	40.38	0	1	8.5375e+06	1.13785e+07	1.7081e+07	1.73986e+07
Q8C262	Interferon-inducible GTPase 5	Irgc	Interferon-inducible GTPase 5 OS=Mus musculus OX=10090 GN=Irgc PE=1 SV=1	0	36.4	24	8	22	8	412	45.1	9.58	34.57	0	1	1.33063e+07	1.5629e+07	2.28863e+07	2.67757e+07
Q9EQF6	Dihydropyrimidinase-related protein 5	Dpysl5	Dihydropyrimidinase-related protein 5 OS=Mus musculus OX=10090 GN=Dpysl5 PE=1 SV=1	0.001	3.723	4	2	3	2	564	61.5	7.09	0	0	1	1.85791e+06	1.58146e+06	2.72729e+06	3.10844e+06
P09541	Myosin light chain 4	Myl4	Myosin light chain 4 OS=Mus musculus OX=10090 GN=Myl4 PE=1 SV=3	0	13.27	20	3	8	3	193	21.1	5.03	18.17	0	1	1.03793e+07	9.44382e+06	1.80028e+07	1.56298e+07
Q9CQF3	Cleavage and polyadenylation specificity factor subunit 5	Nudt21	Cleavage and polyadenylation specificity factor subunit 5 OS=Mus musculus OX=10090 GN=Nudt21 PE=1 SV=1	0	53.978	39	9	44	9	227	26.2	8.82	79.58	0	1	7.13213e+07	6.71326e+07	1.26675e+08	1.06303e+08
P39447	Tight junction protein ZO-1	Tjp1	Tight junction protein ZO-1 OS=Mus musculus OX=10090 GN=Tjp1 PE=1 SV=2	0	137.256	27	36	88	35	1745	194.6	6.64	108.26	1	1	6.94013e+07	8.04044e+07	1.25354e+08	1.24579e+08
Q3V2K7	RIKEN cDNA 1700123L14 gene	1700123L14Rik	RIKEN cDNA 1700123L14 gene OS=Mus musculus OX=10090 GN=1700123L14Rik PE=1 SV=1	0	7.639	7	2	4	2	440	48.1	8.38	3.89	0	1	3.95074e+06	4.45147e+06	7.33199e+06	6.55005e+06
F6U5V1	La ribonucleoprotein domain family, member 1B	Larp1b	La ribonucleoprotein domain family, member 1B OS=Mus musculus OX=10090 GN=Larp1b PE=1 SV=2	0	18.228	16	5	7	5	541	59.7	9.13	10.71	0	1	3.48854e+06	4.36902e+06	6.43773e+06	6.50489e+06
P42209	Septin-1	Septin1	Septin-1 OS=Mus musculus OX=10090 GN=Septin1 PE=1 SV=2	0.031	1.721	2	1	1	1	366	42	5.82	0	0	1	1.35333e+06	1.19152e+06	2.13505e+06	2.05105e+06
Q9JLV5	Cullin-3	Cul3	Cullin-3 OS=Mus musculus OX=10090 GN=Cul3 PE=1 SV=1	0	19.825	9	6	15	6	768	88.9	8.46	12.53	0	1	6.25655e+06	7.52706e+06	1.08962e+07	1.16787e+07
Q9WVA3	Mitotic checkpoint protein BUB3	Bub3	Mitotic checkpoint protein BUB3 OS=Mus musculus OX=10090 GN=Bub3 PE=1 SV=2	0	20.722	25	7	14	7	326	36.9	6.84	15.38	0	1	7.97054e+06	7.35834e+06	1.26864e+07	1.21707e+07
Q8CIE6	Coatomer subunit alpha	Copa	Coatomer subunit alpha OS=Mus musculus OX=10090 GN=Copa PE=1 SV=2	0	41.293	8	9	28	9	1224	138.3	7.65	32.54	0	1	1.84227e+07	1.61472e+07	2.77889e+07	2.7927e+07
O08583	THO complex subunit 4	Alyref	THO complex subunit 4 OS=Mus musculus OX=10090 GN=Alyref PE=1 SV=3	0	45.544	31	5	46	5	255	26.9	11.15	97.19	0	1	4.3668e+07	4.06454e+07	7.04158e+07	6.45785e+07
Q8VD46	Ankyrin repeat, SAM and basic leucine zipper domain-containing protein 1	Asz1	Ankyrin repeat, SAM and basic leucine zipper domain-containing protein 1 OS=Mus musculus OX=10090 GN=Asz1 PE=1 SV=2	0.01	2.333	2	1	2	1	475	53	6.24	0	0	1	1.0645e+06	1.26143e+06	1.82546e+06	1.86836e+06
G3X972	Sec24-related gene family, member C (S. cerevisiae)	Sec24c	Sec24-related gene family, member C (S. cerevisiae) OS=Mus musculus OX=10090 GN=Sec24c PE=1 SV=1	0	49.045	11	10	31	10	1096	118.5	6.84	55.46	0	1	2.55248e+07	2.25344e+07	3.6662e+07	3.86033e+07
P28271	Cytoplasmic aconitate hydratase	Aco1	Cytoplasmic aconitate hydratase OS=Mus musculus OX=10090 GN=Aco1 PE=1 SV=3	0.017	2.075	2	1	4	1	889	98.1	7.5	0	0	1	522644	494313	819126	758992
Q8BMJ2	Leucine--tRNA ligase, cytoplasmic	Lars1	Leucine--tRNA ligase, cytoplasmic OS=Mus musculus OX=10090 GN=Lars1 PE=1 SV=2	0	15.639	5	5	9	5	1178	134.1	7.05	6.62	0	1	4.11785e+06	4.85533e+06	7.13377e+06	6.75654e+06
Q61112	45 kDa calcium-binding protein	Sdf4	45 kDa calcium-binding protein OS=Mus musculus OX=10090 GN=Sdf4 PE=1 SV=1	0	16.169	13	5	17	5	361	42	4.96	14.63	0	1	8.83299e+06	8.39379e+06	1.23338e+07	1.42577e+07
Q9CWD0	Gametocyte-specific factor 1-like	Gtsf1l	Gametocyte-specific factor 1-like OS=Mus musculus OX=10090 GN=Gtsf1l PE=1 SV=1	0.004	3.067	7	1	2	1	151	17.3	7.91	4.68	0	1	2.32721e+06	2.70763e+06	3.68032e+06	4.03924e+06
Q8BMJ3	Eukaryotic translation initiation factor 1A, X-chromosomal	Eif1ax	Eukaryotic translation initiation factor 1A, X-chromosomal OS=Mus musculus OX=10090 GN=Eif1ax PE=2 SV=3	0	6.842	18	2	9	2	144	16.5	5.24	2.13	0	1	5.80961e+06	5.53856e+06	8.34164e+06	9.02543e+06
Q6A4J8	Ubiquitin carboxyl-terminal hydrolase 7	Usp7	Ubiquitin carboxyl-terminal hydrolase 7 OS=Mus musculus OX=10090 GN=Usp7 PE=1 SV=1	0	31.714	7	8	20	8	1103	128.4	5.5	17.2	0	1	1.31398e+07	1.51075e+07	2.05624e+07	2.26662e+07
Q7TQH0	Ataxin-2-like protein	Atxn2l	Ataxin-2-like protein OS=Mus musculus OX=10090 GN=Atxn2l PE=1 SV=1	0	166.698	32	27	153	27	1049	110.6	8.85	234.79	0	1	2.08438e+08	1.90888e+08	3.09459e+08	2.94477e+08
