# Supplementary material for: BAG5 regulates HSPA8-mediated protein folding required for sperm head-tail coupling apparatus assembly
Source: EMBO Rep. 2024 Mar 7;25(4):23. doi: 10.1038/s44319-024-00112-x (PMC11015022; doi:10.1038/s44319-024-00112-x)
Supplement: Supplementary file 8 — Dataset EV5 [file 44319_2024_112_MOESM8_ESM.xlsx]

## Sheet: Dataset EV5
Dataset EV5. The purified BAG5-HSPA8-SPATA6 protein complex was identified by protein MS.
Protein IDs	Majority protein IDs	Protein names	Gene names	Number of proteins	Peptides	Razor + unique peptides	Unique peptides	Sequence coverage [%]	Mol. weight [kDa]	Sequence length	Score	Intensity	iBAQ
Q8CI32;E0CYW3;E0CX76	Q8CI32	BAG family molecular chaperone regulator 5	Bag5	3	27	27	27	60.9	50.942	447	323.31	236370000000	4739300000
P63017;Q504P4;D3Z5E2;P17156	P63017;Q504P4	Heat shock cognate 71 kDa protein;Heat shock protein 8	Hspa8	4	23	23	19	44.9	70.87	646	295.49	27592000000	592520000
Q3U6K5	Q3U6K5	Spermatogenesis-associated protein 6	Spata6	21	12	12	12	50.7	55.062	375	264.13	4235800000	90295000
P16627	P16627	Heat shock 70 kDa protein 1-like	Hspa1l	1	9	2	2	21.8	70.636	641	46.889	4006400000	51178000
D3Z6F5;Q03265	D3Z6F5;Q03265	ATP synthase subunit alpha;ATP synthase subunit alpha, mitochondrial	Atp5a1;Atp5f1a	2	1	1	1	2.6	54.594	503	14.869	1882600000	20250000
M0QWP3;Q5FW57	M0QWP3;Q5FW57	Glycine N-acyltransferase-like protein (Fragment);Glycine N-acyltransferase-like protein	Gm4952	2	1	1	1	6.5	24.928	216	5.7354	1550100000	110720000
Q99LC5	Q99LC5	Electron transfer flavoprotein subunit alpha, mitochondrial	Etfa	1	1	1	1	5.7	35.009	333	9.5212	1497000000	38925000
P05213;P68373;A0A2R8VHF3;P68369;A0A0A0MQA5;P68368;P05214;Q9JJZ2	P05213;P68373;A0A2R8VHF3;P68369;A0A0A0MQA5;P68368;P05214	Tubulin alpha-1B chain;Tubulin alpha-1C chain;Tubulin alpha chain (Fragment)	Tuba1b;Tuba1c;	8	8	8	8	25.7	50.151	451	277.64	1273300000	40231000
P99024	P99024	Tubulin beta-5 chain	Tubb5	1	11	11	3	30.9	49.67	444	131.84	1162000000	44061000
P62806	P62806	Histone H4	H4c1	1	3	3	3	29.1	11.367	103	70.476	1043300000	146940000
P50247	P50247	Adenosylhomocysteinase	Ahcy	1	1	1	1	2.8	47.688	432	6.0445	983870000	37841000
O35744;F6RU51;Q91Z98	O35744	Chitinase-like protein 3	Chil3	3	7	7	7	28.4	44.458	398	75.805	740730000	20062000
P63038;D3Z7J9;D3Z2F2	P63038;D3Z7J9;D3Z2F2	60 kDa heat shock protein, mitochondrial;Heat shock protein 1 (chaperonin) (Fragment);	Hspd1;	3	5	5	5	13.8	60.955	573	116.42	705900000	15764000
P08071;A0A0G2JDN0;A0A0G2JGN1;A0A0G2JFM6;A0A0G2JEA3	P08071	Lactotransferrin	Ltf	5	7	7	7	13.4	77.837	707	68.49	586960000	5214100
P31725	P31725	Protein S100-A9	S100a9	1	3	3	3	31.9	13.049	113	33.075	583830000	32459000
P28474	P28474	Alcohol dehydrogenase class-3	Adh5	1	2	2	2	4.5	39.547	374	13.047	580990000	26409000
B1AV35;Q05AA6	B1AV35;Q05AA6	Dystrophin related protein 2;Dystrophin-related protein 2	Drp2	2	1	1	1	0.9	110.24	981	5.8449	492720000	9475300
P16460	P16460	Argininosuccinate synthase	Ass1	1	1	1	1	1.7	46.584	412	5.7374	469080000	18763000
Q792Z1	Q792Z1	Trypsin 10	Try10	1	1	1	1	8.1	26.221	246	7.5094	392800000	33662000
P20029	P20029	Endoplasmic reticulum chaperone BiP	Hspa5	1	8	6	6	14.7	72.421	655	70.724	387430000	8300000
Q3U4W8;P56399	Q3U4W8;P56399	Ubiquitin carboxyl-terminal hydrolase;Ubiquitin carboxyl-terminal hydrolase 5	Usp5	2	1	1	1	3.2	93.354	835	5.6591	381920000	8302500
P07724	P07724	Albumin	Alb	1	2	2	2	4.4	68.692	608	14.14	378270000	8797000
Q9EQU5;A2BE93;A2BE92	Q9EQU5;A2BE93;A2BE92	Protein SET;SET nuclear oncogene (Fragment)	Set;	3	2	2	2	10.7	33.377	289	67.549	357500000	7669900
P10126;P62631	P10126;P62631	Elongation factor 1-alpha 1;Elongation factor 1-alpha 2	Eef1a1;Eef1a2	2	1	1	1	2.4	50.113	462	6.2857	350260000	14011000
E9PZJ2;E9Q8M6;Q61179	E9PZJ2;E9Q8M6;Q61179	Interferon regulatory factor 9	Irf9;	3	1	1	1	6	51.482	465	5.653	344530000	12760000
P17182;Q6PHC1;B0QZL1;A0A0N4SUX5;P17183;D3Z6E4;D3YVD3;A0A0N4SUI6;D3Z2S4;B1ARR7;B1ARR6;P21550;J3QPZ9;Q5SX59;Q5SX60;Q5SX61;A0A0N4SUW8	P17182;Q6PHC1;B0QZL1	Alpha-enolase;phosphopyruvate hydratase;phosphopyruvate hydratase (Fragment)	Eno1;	17	7	7	7	28.6	47.14	434	66.961	319810000	6876800
P11247;F7DC05	P11247	Myeloperoxidase	Mpo	2	4	4	4	7.4	81.181	718	31.21	296590000	5931800
Q91VB8;P01942	Q91VB8;P01942	Alpha globin 1;Hemoglobin subunit alpha	Hba-a1;Hba	2	1	1	1	10.6	15.112	142	34.626	291000000	11477000
P38647	P38647	Stress-70 protein, mitochondrial	Hspa9	1	3	3	3	7.7	73.46	679	41.405	290080000	1819200
F6Q5A5;H7BX44;D3YYN8;E9PVY0;A0A1D5RLQ9;Q3UU96	F6Q5A5;H7BX44;D3YYN8;E9PVY0;A0A1D5RLQ9;Q3UU96	non-specific serine/threonine protein kinase (Fragment);non-specific serine/threonine protein kinase;	Cdc42bpa;	6	1	1	1	0.7	117.44	1048	6.1456	266100000	4223900
Q8VG26;Q0VBH3;E9Q564	Q8VG26;Q0VBH3;E9Q564	Olfactory receptor	Or52e5;Or52ae9;Or52ae7	3	1	1	1	2.2	35.536	313	5.8403	249880000	17848000
D3YYW4;D3YUS1;Q8BIQ9;Q91WG5	D3YYW4;D3YUS1;Q8BIQ9;Q91WG5	Protein kinase, AMP-activated, gamma 2 non-catalytic subunit (Fragment)	Prkag2;	4	1	1	1	6.8	22.206	191	5.6233	240750000	21886000
O08692	O08692	Neutrophilic granule protein	Ngp	1	1	1	1	12.6	19.331	167	78.541	232160000	6334700
Q9DAY9;Q5SQB0;Q5SQB5;Q61937	Q9DAY9;Q5SQB0;Q5SQB5;Q61937	Nucleophosmin 1;Nucleophosmin;	Npm1;	4	2	2	2	13.2	28.385	257	25.652	212800000	1310700
S4R261;G5E8R0;E9Q453;G5E8R2;G5E8R1;E9Q456;E9Q455	S4R261;G5E8R0;E9Q453;G5E8R2;G5E8R1;E9Q456;E9Q455	Tropomyosin 1, alpha	Tpm1	7	1	1	1	22.4	5.6471	49	-2	196820000	49205000
D3Z7H8	D3Z7H8	Cartilage intermediate layer protein 2	Cilp2	1	1	1	1	1.1	125.93	1162	6.1063	191430000	2991100
A0A2R8W6J9;Q8R093;Q8CGR7	A0A2R8W6J9;Q8R093;Q8CGR7	Uridine phosphorylase;Uridine phosphorylase 2	Upp2;	3	2	2	2	4.2	34.106	306	11.181	187910000	11744000
A2BGG7;P62960	A2BGG7;P62960	Y box protein 1 (Fragment);Y-box-binding protein 1	Ybx1	2	4	4	4	39.3	24.74	214	44.354	184200000	16648000
D3Z551;D3Z1E3;B9EJA2	D3Z551;D3Z1E3;B9EJA2	Cortactin binding protein 2 (Fragment);	Cttnbp2;	3	1	1	1	11.7	10.807	94	5.6264	165020000	23574000
P50518	P50518	V-type proton ATPase subunit E 1	Atp6v1e1	1	1	1	1	5.3	26.157	226	5.5764	153680000	9604800
Q62151	Q62151	Advanced glycosylation end product-specific receptor	Ager	1	2	2	2	8.7	42.653	402	13.328	151800000	10120000
S4R257;S4R1W1;A0A1D5RLD8;A0A0A0MQF6;P16858	S4R257;S4R1W1;A0A1D5RLD8;A0A0A0MQF6;P16858	Glyceraldehyde-3-phosphate dehydrogenase (Fragment);Glyceraldehyde-3-phosphate dehydrogenase;	Gapdh;Gm3839;	5	2	2	2	16.1	29.939	280	12.29	151250000	7675700
B2M1R6;P61979;H3BLL4;A0A286YDM3;H3BK96;H3BKD0;Q8BT23;A0A286YDH1;A0A286YEC4;H3BKI8;A0A286YCM2;H3BLP7	B2M1R6;P61979;H3BLL4;A0A286YDM3;H3BK96;H3BKD0	Heterogeneous nuclear ribonucleoprotein K;	Hnrnpk;	12	4	4	4	13.9	48.562	440	39.058	145000000	2985600
Q8R164	Q8R164	Valacyclovir hydrolase	Bphl	1	1	1	1	2.4	32.851	291	-2	137170000	5964000
Q61599	Q61599	Rho GDP-dissociation inhibitor 2	Arhgdib	1	2	2	2	23	22.851	200	31.835	128790000	2287900
Q8CBB6;Q9D2U9;Q8CGP2;Q8CGP1;Q8CGP0;Q6ZWY9;Q64525;Q64524;Q64478;Q64475;P10854;P10853;P70696	Q8CBB6;Q9D2U9;Q8CGP2;Q8CGP1;Q8CGP0;Q6ZWY9;Q64525;Q64524;Q64478;Q64475;P10854;P10853;P70696	Histone H2B;H2B.U histone 2;Histone H2B type 1-P;	H2bc23;H2bu2;Hist1h2bp;	13	2	2	2	19.4	14.888	134	15.534	127550000	10630000
A0A3B2WAQ7;Q3UHP6;P59672	A0A3B2WAQ7;Q3UHP6;P59672	Ankyrin repeat and SAM domain containing 1;	Anks1;	3	1	1	1	1	122.78	1129	6.617	126010000	2250100
B8JK33;B8JK32;Q9D0E1	B8JK33;B8JK32;Q9D0E1	Heterogeneous nuclear ribonucleoprotein M;	Hnrnpm;	3	2	2	2	4.7	68.161	640	14.769	123210000	1451100
A0A1L1SSW7;Q69ZK7	A0A1L1SSW7;Q69ZK7	Family with sequence similarity 214, member A;Atos homolog protein A	Atosa	2	1	1	1	1	106.1	963	5.6453	120770000	1979900
A0A0A6YW67;E9Q9J0;E9Q4P0;E9Q5F6;E9QNP0;Q5SX22;P62984;P62983;P0CG49;P0CG50	A0A0A6YW67;E9Q9J0;E9Q4P0;E9Q5F6;E9QNP0;Q5SX22;P62984;P62983;P0CG49;P0CG50	Predicted pseudogene 8797;Ubiquitin-60S ribosomal protein L40 (Fragment);	Gm8797;Uba52;	10	1	1	1	20.8	8.7279	77	14.479	106200000	15172000
E9Q223;A8DUK4;P02104;P02089;P02088	E9Q223;A8DUK4;P02104;P02089;P02088	Hemoglobin, beta adult s chain (Fragment);Beta-globin;Hemoglobin subunit epsilon-Y2	Hbb-bs;	5	1	1	1	9.7	11.083	103	6.2312	104690000	13086000
Q02257;F7CRC6;Q02248	Q02257	Junction plakoglobin	Jup	3	4	4	4	7.2	81.8	745	26.013	95362000	1349300
P68372;Q9CWF2;Q7TMM9;Q9D6F9;Q922F4;Q9ERD7;A2AQ07;G3UZR1	P68372;Q9CWF2;Q7TMM9;Q9D6F9	Tubulin beta-4B chain;Tubulin beta-2B chain;Tubulin beta-2A chain	Tubb4b;Tubb2b;	8	10	2	2	27.4	49.83	445	14.322	84945000	3861100
A0A0A6YWC8;P20152	A0A0A6YWC8;P20152	Vimentin	Vim	2	1	1	1	2.3	49.192	427	5.6607	80651000	2444000
A2A870	A2A870	Fas-binding factor 1	Fbf1	1	2	2	2	4.1	130.14	1173	11.299	76247000	586280
B0V2N7;P07356;B0V2N8;B0V2N5	B0V2N7;P07356;B0V2N8	Annexin (Fragment);Annexin A2	Anxa2	4	3	3	3	20.9	21.856	196	36.637	75880000	2200600
Q60864	Q60864	Stress-induced-phosphoprotein 1	Stip1	1	1	1	1	2.4	62.581	543	6.7625	72832000	1776400
B0QZW1;Q9Z2W9	B0QZW1;Q9Z2W9	Glutamate receptor;Glutamate receptor 3	Gria3	2	1	1	1	4.3	100.45	888	5.5654	72512000	1510700
E9Q557;E9PZW0	E9Q557;E9PZW0	Desmoplakin	Dsp	2	2	2	2	0.8	332.91	2883	20.675	71142000	249660
Q8JZX4	Q8JZX4	Splicing factor 45	Rbm17	1	1	1	1	4	45.303	405	5.8838	68971000	2652700
A0A494BB51;Q91YU6	A0A494BB51;Q91YU6	Leucine zipper, putative tumor suppressor 2 (Fragment);Leucine zipper putative tumor suppressor 2	Lzts2	2	1	1	1	4.1	27.626	270	5.938	68086000	5673800
A0A286YE28;P40142	A0A286YE28;P40142	Transketolase (Fragment);Transketolase	Tkt	2	2	2	2	6.2	53.879	502	15.141	66732000	752730
P43274;I7HFT9;Q07133;P15864;P43277	P43274;I7HFT9;Q07133;P15864;P43277	Histone H1.4;H1.6 linker histone, cluster member;Histone H1t;	H1-4;H1f6;H1-6;	5	2	2	2	14.2	21.977	219	11.891	62982000	1944000
Q9DC48	Q9DC48	Pre-mRNA-processing factor 17	Cdc40	1	1	1	1	6.7	65.46	579	5.604	61168000	1609700
Q61233;A0A1C7CYV0;B1AX58;Q99K51	Q61233;A0A1C7CYV0;B1AX58;Q99K51	Plastin-2;Plastin 3 (T-isoform) (Fragment);Plastin 3 (T-isoform)	Lcp1;Pls3;	4	2	2	2	4.3	70.148	627	12.873	60730000	1481200
P08905	P08905	Lysozyme C-2	Lyz2	1	1	1	1	10.1	16.689	148	5.7186	60075000	6007500
B1AX39	B1AX39	Zinc finger CCHC domain-containing protein 7	Zcchc7	1	1	1	1	2.6	63	541	6.0203	59577000	2482400
A0A494BA29;Q6IRU7	A0A494BA29;Q6IRU7	Centrosomal protein 78;Centrosomal protein of 78 kDa	Cep78	2	1	1	1	1.6	68.225	614	5.6338	58017000	1526800
E9Q5B6;F6SHF3;F6ZV59;G5E8G0;G3X9W0;Q60668	E9Q5B6;F6SHF3;F6ZV59;G5E8G0;G3X9W0;Q60668	Heterogeneous nuclear ribonucleoprotein D (Fragment);	Hnrnpd;	6	1	1	1	13.1	12.139	107	7.8234	57729000	8247000
A0A0N4SUQ1;A0A0N4SUN8;A0A0N4SWH2;A0A0N4SV32;Q3UMP4;Q9CY58	A0A0N4SUQ1;A0A0N4SUN8;A0A0N4SWH2;A0A0N4SV32;Q3UMP4;Q9CY58	Serpine1 mRNA binding protein 1;	Serbp1;	6	3	3	3	30.6	16.078	147	20.029	57719000	8245500
S4R215;S4R2G0;D3Z519;D3YWQ0	S4R215;S4R2G0;D3Z519;D3YWQ0	Diacylglycerol kinase	Dgki	4	1	1	1	5.4	64.591	591	5.6012	57614000	2057600
Q9CQ35	Q9CQ35	GLIPR1-like protein 2	Glipr1l2	1	1	1	1	9.6	37.784	332	5.7594	51097000	2554800
D3Z3Y4;Q921W2;P70318	D3Z3Y4;Q921W2;P70318	Tia1 cytotoxic granule-associated RNA binding protein-like 1;	Tial1;	3	1	1	1	3.9	37.162	336	5.7053	43741000	2733800
E9QKG2;E9PZI6;Q8K0T4;Q9WV86	E9QKG2;E9PZI6;Q8K0T4;Q9WV86	Katanin p60 ATPase-containing subunit A1;	Katna1;	4	1	1	1	2.4	55.982	491	6.5279	43202000	1393600
A0A494BBD8;P10107	A0A494BBD8;P10107	Annexin;Annexin A1	Anxa1	2	1	1	1	3.6	33.944	302	5.9228	42420000	1844400
S4R2M7;P09411	S4R2M7;P09411	Phosphoglycerate kinase;Phosphoglycerate kinase 1	Pgk1	2	1	1	1	6.7	27.715	255	10.092	42341000	2016200
Q61171	Q61171	Peroxiredoxin-2	Prdx2	1	1	1	1	5.6	21.778	198	5.5849	42030000	3233100
Q921I1	Q921I1	Serotransferrin	Tf	1	1	1	1	2.2	76.723	697	10.015	40390000	961670
D3YZ71;P35585	D3YZ71;P35585	Adaptor-related protein complex AP-1, mu subunit 1 (Fragment);AP-1 complex subunit mu-1	Ap1m1	2	1	1	1	17.1	20.734	181	5.5719	39427000	3032900
A1Z198	A1Z198	NACHT, LRR and PYD domains-containing protein 1b allele 2	Nlrp1b	1	1	1	1	2.5	134.16	1177	5.6356	36764000	540650
P06745;A0A0U1RP97;A0A0U1RQ18	P06745;A0A0U1RP97;A0A0U1RQ18	Glucose-6-phosphate isomerase;Glucose-6-phosphate isomerase 1 (Fragment);	Gpi;Gpi1;	3	2	2	2	5.7	62.766	558	11.637	35257000	1068400
A0A0G2JFK2;A0A0G2JG00;Q3TUE1;A0A0G2JGW9;A0A0G2JFY5;Q3UUU2;Q91WJ8	A0A0G2JFK2;A0A0G2JG00;Q3TUE1;A0A0G2JGW9;A0A0G2JFY5;Q3UUU2;Q91WJ8	Far upstream element (FUSE) binding protein 1 (Fragment);Far upstream element (FUSE) binding protein 1;	Fubp1;	7	1	1	1	4.2	32.445	306	5.8551	35222000	1601000
A0A1W2P6Q3;A0A1W2P7B7;P80314	A0A1W2P6Q3;A0A1W2P7B7;P80314	Chaperonin containing Tcp1, subunit 2 (beta);Chaperonin containing Tcp1, subunit 2 (beta) (Fragment);	Cct2;	3	1	1	1	6.6	19.571	181	5.666	34798000	3163400
E9Q509;G3X925;P52480;P53657	E9Q509;G3X925;P52480;P53657	Pyruvate kinase;Pyruvate kinase PKM;	Pklr;Pkm;	4	1	1	1	2	58.82	543	5.6028	33925000	892760
P11911	P11911	B-cell antigen receptor complex-associated protein alpha chain	Cd79a	1	1	1	1	4.1	24.583	220	-2	33872000	3763500
A0A2I3BR29	A0A2I3BR29	Family with sequence similarity 107, member B	Fam107b	1	1	1	1	2.9	35.175	307	5.6523	30735000	1536700
Q6VGS5	Q6VGS5	Protein Daple	Ccdc88c	1	1	1	1	0.6	226.53	2009	5.5939	29868000	213340
A6ZI44;P05064;D3Z510;A0A0U1RPN8;D3YV98;A0A0U1RPT5;D3YWI1;A6ZI47;Q9CPQ9;A6ZI46	A6ZI44;P05064;D3Z510;A0A0U1RPN8;D3YV98;A0A0U1RPT5;D3YWI1;A6ZI47;Q9CPQ9;A6ZI46	Fructose-bisphosphate aldolase;Fructose-bisphosphate aldolase A;	Aldoa;	10	2	2	2	6	45.12	418	17.355	29346000	1173800
O88477	O88477	Insulin-like growth factor 2 mRNA-binding protein 1	Igf2bp1	1	1	1	1	2.4	63.45	577	5.97	26867000	767630
A0A0A6YW77;P11672	A0A0A6YW77;P11672	Lipocalin 2 (Fragment);Neutrophil gelatinase-associated lipocalin	Lcn2	2	1	1	1	4.1	31.006	271	5.9896	25551000	2322800
H7BXC3;P17751	H7BXC3;P17751	Triosephosphate isomerase	Tpi1	2	1	1	1	9	17.997	167	5.9468	24933000	2077800
A2RRY9	A2RRY9	RIKEN cDNA 4930595M18 gene	4930595M18Rik	1	1	1	1	4.8	94.305	829	5.6809	23401000	650040
Q8CB58;P17225	Q8CB58;P17225	Polypyrimidine tract binding protein 1;Polypyrimidine tract-binding protein 1	Ptbp1	2	1	1	1	4.7	52.63	489	8.4883	22995000	1149700
G5E839;P80315	G5E839;P80315	T-complex protein 1 subunit delta	Cct4	2	1	1	1	2.6	54.861	509	6.05	22371000	639160
Q5SQK1;Q8CAE3	Q5SQK1;Q8CAE3	Calcium-activated potassium channel subunit beta;Calcium-activated potassium channel subunit beta-1	Kcnmb1	2	1	1	1	4.7	21.845	191	5.8264	19602000	1782000
A0A6I8MWZ5;A0A6I8MWW2;A0A6I8MX31;F7BTP8;A0A6I8MWZ9;A0A6I8MWY7;A0A6I8MWZ1;A2A5E1;A0A6I8MX00;A0A6I8MWX8;Q9QYI3	A0A6I8MWZ5;A0A6I8MWW2;A0A6I8MX31;F7BTP8;A0A6I8MWZ9;A0A6I8MWY7;A0A6I8MWZ1;A2A5E1;A0A6I8MX00;A0A6I8MWX8;Q9QYI3	DnaJ heat shock protein family (Hsp40) member C7;	Dnajc7;	11	1	1	1	9.6	12.917	115	6.0518	19388000	2154200
Q32ME9;P55849	Q32ME9;P55849	Desmocollin 1;Desmocollin-1	Dsc1	2	1	1	1	0.8	92.771	832	5.7384	18405000	368090
Q9QYE6	Q9QYE6	Golgin subfamily A member 5	Golga5	1	1	1	1	2.2	82.367	729	5.6886	18283000	373120
P0DP28;P0DP27;P0DP26;Q9D6P8	P0DP28;P0DP27;P0DP26;Q9D6P8	Calmodulin-3;Calmodulin-2;Calmodulin-1;	Calm3;Calm2;Calm1;	4	1	1	1	8.7	16.837	149	7.0435	17787000	1976300
A0A1L1SRW0;P14206	A0A1L1SRW0;P14206	Ribosomal protein SA (Fragment);40S ribosomal protein SA	Rpsa	2	1	1	1	14	10.125	93	6.2475	15850000	2641700
P68254;P63101;Q9CQV8;P68510;P61982;O70456;P62259	P68254;P63101;Q9CQV8;P68510;P61982;O70456;P62259	14-3-3 protein theta;14-3-3 protein zeta/delta;14-3-3 protein beta/alpha	Ywhaq;Ywhaz;	7	1	1	1	4.1	27.778	245	6.1311	15519000	862140
P09103	P09103	Protein disulfide-isomerase	P4hb	1	1	1	1	3.1	57.058	509	5.7947	14562000	373390
D6RG96;Q9D8M3	D6RG96;Q9D8M3	Solute carrier family 48 (heme transporter), member 1;Heme transporter HRG1	Slc48a1	2	1	1	1	18.3	6.4994	60	5.6375	13929000	3482100
E9Q2W9;A1BN54;A0A1L1SV25;Q7TPR4;P57780	E9Q2W9;A1BN54;A0A1L1SV25;Q7TPR4;P57780	Actinin alpha 4 (Fragment);Actinin, alpha 1;Actinin alpha 4	Actn4;Actn1;	5	1	1	1	1.9	59.897	518	7.6878	11931000	372840
P27005	P27005	Protein S100-A8	S100a8	1	1	1	1	22.5	10.294	89	7.5323	11625000	2324900
Q80X56	Q80X56	E3 ubiquitin-protein ligase TRIM69	Trim69	1	1	1	1	6.8	57.312	500	5.5972	11397000	325640
F6VYQ6;Q8K366;P56960	F6VYQ6;Q8K366;P56960	Exosome component 10;Exosc10 protein	Exosc10	3	1	1	1	5.5	71.037	618	5.586	11011000	256080
Q08AU7	Q08AU7	Myeloid-associated differentiation marker-like protein 2	Myadml2	1	1	1	1	10.4	33.165	307	5.5776	9908800	990880
A0A0A6YVZ6;A0A0A6YXC8;E9QKR1;A0A0A6YW06;J3QNM3;E9QKQ9;E9QLZ9;Q03173	A0A0A6YVZ6;A0A0A6YXC8;E9QKR1;A0A0A6YW06;J3QNM3;E9QKQ9;E9QLZ9;Q03173	ENAH actin regulator (Fragment);ENAH actin regulator	Enah;	8	1	1	1	3.5	24.373	229	5.8637	9620500	3206800
Q7TSY8	Q7TSY8	Shugoshin 2	Sgo2	1	1	1	1	0.8	130.28	1164	5.8524	9609000	139260
P62334	P62334	26S proteasome regulatory subunit 10B	Psmc6	1	1	1	1	3.9	44.172	389	7.731	9064100	348620
D3Z036;O88543	D3Z036;O88543	COP9 signalosome subunit 3 (Fragment);COP9 signalosome complex subunit 3	Cops3	2	1	1	1	11.3	11.465	106	6.652	7407100	1234500
F6SRP4;A0A0R4J1Z1;E9Q6Q2;E0CZE3;E9QMI9;E9QJQ9;E0CYT1;E9QMI8;E9QM73;Q3UH66	F6SRP4;A0A0R4J1Z1;E9Q6Q2;E0CZE3;E9QMI9;E9QJQ9;E0CYT1;E9QMI8;E9QM73;Q3UH66	WNK lysine deficient protein kinase 2 (Fragment);	Wnk2;	10	1	1	1	4.4	74.582	708	5.6855	4362600	128310
G3UZJ4;H3BJQ7;P99029	G3UZJ4;H3BJQ7;P99029	thioredoxin-dependent peroxiredoxin;Peroxiredoxin-5;Peroxiredoxin-5, mitochondrial	Prdx5;	3	1	1	1	10.2	17.253	166	6.5148	3968300	330690
A0A1B0GR16;Q3UX62	A0A1B0GR16;Q3UX62	Outer dynein arm docking complex subunit 1;Outer dynein arm-docking complex subunit 1	Odad1	2	1	1	1	6.2	78.496	697	5.5966	2564500	59640
A0A338P6K9	A0A338P6K9	Glutamine and serine-rich protein 1	Qser1	1	1	1	1	1.8	194.47	1788	5.5776	1294600	17494
Q91WH2	Q91WH2	UDP glucuronosyltransferase 2 family, polypeptide B38	Ugt2b38	1	1	1	1	6.2	60.928	530	5.6278	1124200	41636
D3Z016;P0C7N9	D3Z016;P0C7N9	Proteasome (prosome, macropain) assembly chaperone 4;Proteasome assembly chaperone 4	Psmg4	2	1	1	1	14.6	9.2054	82	5.5711	0	0
A0A1B0GQV9;E9PVX6	A0A1B0GQV9;E9PVX6	Antigen identified by monoclonal antibody Ki 67 (Fragment);Proliferation marker protein Ki-67	Mki67	2	1	1	1	5.7	20.741	192	5.6984	0	0
Q9JKB3	Q9JKB3	Y-box-binding protein 3	Ybx3	1	1	1	1	5.3	38.813	361	11.013	0	0
P27659	P27659	60S ribosomal protein L3	Rpl3	1	1	1	1	3	46.109	403	5.787	0	0
Q3UFY8	Q3UFY8	tRNA methyltransferase 10 homolog C	Trmt10c	1	1	1	1	2.7	48.385	414	5.6173	0	0
P97492	P97492	Regulator of G-protein signaling 14	Rgs14	1	1	1	1	2.7	59.846	547	5.7648	0	0
A0A3B2WCD8;Q3U0V1	A0A3B2WCD8;Q3U0V1	KH-type splicing regulatory protein;Far upstream element-binding protein 2	Khsrp	2	1	1	1	1.8	74.252	721	8.2762	0	0
Q08189	Q08189	Protein-glutamine gamma-glutamyltransferase E	Tgm3	1	1	1	1	1.9	77.308	693	11.764	0	0
A6H690	A6H690	IQ and AAA domain-containing protein 1-like	Iqca1l	1	1	1	1	1.5	95.955	825	5.5667	0	0
G3X8Q1	G3X8Q1	Calcineurin binding protein 1	Cabin1	1	1	1	1	0.5	243.17	2187	5.775	0	0
