# Supplementary material for: BAG5 regulates HSPA8-mediated protein folding required for sperm head-tail coupling apparatus assembly
Source: EMBO Rep. 2024 Mar 7;25(4):23. doi: 10.1038/s44319-024-00112-x (PMC11015022; doi:10.1038/s44319-024-00112-x)
Supplement: Supplementary file 9 — Movie EV1 [file 44319_2024_112_MOESM9_ESM.zip › Movie EV1/readme.txt.txt]

Movie EV1. WT epididymal sperm were collected into the HTF medium and incubated for 10min. Sperm suspension was loaded onto a chamber slide for video recording.
