# Supplementary material for: BAG5 regulates HSPA8-mediated protein folding required for sperm head-tail coupling apparatus assembly
Source: EMBO Rep. 2024 Mar 7;25(4):23. doi: 10.1038/s44319-024-00112-x (PMC11015022; doi:10.1038/s44319-024-00112-x)
Supplement: Supplementary file 10 — Movie EV2 [file 44319_2024_112_MOESM10_ESM.zip › Movie EV2/readme.txt.txt]

Movie EV2. Bag5 KO epididymal headless sperm were collected into HTF medium. Note that those low light absorbance materials attached to the flagella are cytoplasmic droplets, which in humans were mistakenly regarded as “pin heads.”
