# Supplementary material for: BAG5 regulates HSPA8-mediated protein folding required for sperm head-tail coupling apparatus assembly
Source: EMBO Rep. 2024 Mar 7;25(4):23. doi: 10.1038/s44319-024-00112-x (PMC11015022; doi:10.1038/s44319-024-00112-x)
Supplement: Supplementary file 11 — Appendix and EV Figures Source Data [file 44319_2024_112_MOESM11_ESM.zip]

Archive with 167 entries (111 files):
- Figure EV1-EV5/
- Figure EV1-EV5/Figure EV1/
- Figure EV1-EV5/Figure EV1/1B/
- Figure EV1-EV5/Figure EV1/1B/Numerical Data 1B.xlsx
- Figure EV1-EV5/Figure EV1/1C/
- Figure EV1-EV5/Figure EV1/1C/WB BAG5.tif
- Figure EV1-EV5/Figure EV1/1C/WB GAPDH.tif
- Figure EV1-EV5/Figure EV2/
- Figure EV1-EV5/Figure EV2/2A/
- Figure EV1-EV5/Figure EV2/2A/KO/
- Figure EV1-EV5/Figure EV2/2A/KO/ANTRAL.tif
- Figure EV1-EV5/Figure EV2/2A/KO/CORPUS LUTEUM.tif
- Figure EV1-EV5/Figure EV2/2A/KO/OVARY.tif
- Figure EV1-EV5/Figure EV2/2A/KO/PRIMARY.tif
- Figure EV1-EV5/Figure EV2/2A/KO/PRIMORDIAL.tif
- Figure EV1-EV5/Figure EV2/2A/KO/SECONDARY.tif
- Figure EV1-EV5/Figure EV2/2A/WT/
- Figure EV1-EV5/Figure EV2/2A/WT/ANTRAL.tif
- Figure EV1-EV5/Figure EV2/2A/WT/CORPUS LUTEUM.tif
- Figure EV1-EV5/Figure EV2/2A/WT/OVARY.tif
- Figure EV1-EV5/Figure EV2/2A/WT/PRIMARY.tif
- Figure EV1-EV5/Figure EV2/2A/WT/PRIMORDIAL.tif
- Figure EV1-EV5/Figure EV2/2A/WT/SECONDARY.tif
- Figure EV1-EV5/Figure EV2/2B/
- Figure EV1-EV5/Figure EV2/2B/KO/
- Figure EV1-EV5/Figure EV2/2B/KO/I.tif
- Figure EV1-EV5/Figure EV2/2B/KO/II.tif
- Figure EV1-EV5/Figure EV2/2B/KO/III.tif
- Figure EV1-EV5/Figure EV2/2B/KO/IV.tif
- Figure EV1-EV5/Figure EV2/2B/KO/IX.tif
- Figure EV1-EV5/Figure EV2/2B/KO/V.tif
- Figure EV1-EV5/Figure EV2/2B/KO/VI.tif
- Figure EV1-EV5/Figure EV2/2B/KO/VII.tif
- Figure EV1-EV5/Figure EV2/2B/KO/VIII.tif
- Figure EV1-EV5/Figure EV2/2B/KO/X.tif
- Figure EV1-EV5/Figure EV2/2B/KO/XI.tif
- Figure EV1-EV5/Figure EV2/2B/KO/XII.tif
- Figure EV1-EV5/Figure EV2/2B/WT/
- Figure EV1-EV5/Figure EV2/2B/WT/I.tif
- Figure EV1-EV5/Figure EV2/2B/WT/II.tif
- Figure EV1-EV5/Figure EV2/2B/WT/III.tif
- Figure EV1-EV5/Figure EV2/2B/WT/IV.tif
- Figure EV1-EV5/Figure EV2/2B/WT/IX.tif
- Figure EV1-EV5/Figure EV2/2B/WT/V.tif
- Figure EV1-EV5/Figure EV2/2B/WT/VI.tif
- Figure EV1-EV5/Figure EV2/2B/WT/VII.tif
- Figure EV1-EV5/Figure EV2/2B/WT/VIII.tif
- Figure EV1-EV5/Figure EV2/2B/WT/X.tif
- Figure EV1-EV5/Figure EV2/2B/WT/XI.tif
- Figure EV1-EV5/Figure EV2/2B/WT/XII.tif
- Figure EV1-EV5/Figure EV2/2C/
- Figure EV1-EV5/Figure EV2/2C/Numerical Data 2C.xls
- Figure EV1-EV5/Figure EV2/2D/
- Figure EV1-EV5/Figure EV2/2D/Numerical Data 2D.xls
- Figure EV1-EV5/Figure EV2/2E/
- Figure EV1-EV5/Figure EV2/2E/KO/
- Figure EV1-EV5/Figure EV2/2E/KO/STEP 1.tif
- Figure EV1-EV5/Figure EV2/2E/KO/STEP 10.tif
- Figure EV1-EV5/Figure EV2/2E/KO/STEP 11.tif
- Figure EV1-EV5/Figure EV2/2E/KO/STEP 12.tif
- Figure EV1-EV5/Figure EV2/2E/KO/STEP 13.tif
- Figure EV1-EV5/Figure EV2/2E/KO/STEP 14.tif
- Figure EV1-EV5/Figure EV2/2E/KO/STEP 15.tif
- Figure EV1-EV5/Figure EV2/2E/KO/STEP 16.tif
- Figure EV1-EV5/Figure EV2/2E/KO/STEP 2.tif
- Figure EV1-EV5/Figure EV2/2E/KO/STEP 3.tif
- Figure EV1-EV5/Figure EV2/2E/KO/STEP 4.tif
- Figure EV1-EV5/Figure EV2/2E/KO/STEP 5.tif
- Figure EV1-EV5/Figure EV2/2E/KO/STEP 6.tif
- Figure EV1-EV5/Figure EV2/2E/KO/STEP 7.tif
- Figure EV1-EV5/Figure EV2/2E/KO/STEP 8.tif
- Figure EV1-EV5/Figure EV2/2E/KO/STEP 9.tif
- Figure EV1-EV5/Figure EV2/2E/WT/
- Figure EV1-EV5/Figure EV2/2E/WT/STEP 1.tif
- Figure EV1-EV5/Figure EV2/2E/WT/STEP 10.tif
- Figure EV1-EV5/Figure EV2/2E/WT/STEP 11.tif
- Figure EV1-EV5/Figure EV2/2E/WT/STEP 12.tif
- Figure EV1-EV5/Figure EV2/2E/WT/STEP 13.tif
- Figure EV1-EV5/Figure EV2/2E/WT/STEP 14.tif
- Figure EV1-EV5/Figure EV2/2E/WT/STEP 15.tif
- Figure EV1-EV5/Figure EV2/2E/WT/STEP 16.tif
- Figure EV1-EV5/Figure EV2/2E/WT/STEP 2.tif
- Figure EV1-EV5/Figure EV2/2E/WT/STEP 3.tif
- Figure EV1-EV5/Figure EV2/2E/WT/STEP 4.tif
- Figure EV1-EV5/Figure EV2/2E/WT/STEP 5.tif
- Figure EV1-EV5/Figure EV2/2E/WT/STEP 6.tif
- Figure EV1-EV5/Figure EV2/2E/WT/STEP 7.tif
- Figure EV1-EV5/Figure EV2/2E/WT/STEP 8.tif
- Figure EV1-EV5/Figure EV2/2E/WT/STEP 9.tif
- Figure EV1-EV5/Figure EV2/2F/
- Figure EV1-EV5/Figure EV2/2F/Numerical Data 2F.xls
- Figure EV1-EV5/Figure EV3/
- Figure EV1-EV5/Figure EV3/3D/
- Figure EV1-EV5/Figure EV3/3D/WB FLAG.tif
- Figure EV1-EV5/Figure EV3/3D/WB MYC.tif
- Figure EV1-EV5/Figure EV3/3E/
- Figure EV1-EV5/Figure EV3/3E/WB BAG5.tif
- Figure EV1-EV5/Figure EV3/3E/WB SUN5.tif
- Figure EV1-EV5/Figure EV3/3F/
- Figure EV1-EV5/Figure EV3/3F/WB BAG5.tif
- Figure EV1-EV5/Figure EV3/3F/WB CENTLEIN.tif
- Figure EV1-EV5/Figure EV3/3G/
- Figure EV1-EV5/Figure EV3/3G/WB BAG5.tif
- Figure EV1-EV5/Figure EV3/3G/WB PMFBP1.tif
- Figure EV1-EV5/Figure EV4/
- Figure EV1-EV5/Figure EV4/4A/
- Figure EV1-EV5/Figure EV4/4A/Numerical Data 4A.xlsx
- Figure EV1-EV5/Figure EV4/4B/
- Figure EV1-EV5/Figure EV4/4B/WB BAG5.tif
- Figure EV1-EV5/Figure EV4/4B/WB GAPDH.tif
- Figure EV1-EV5/Figure EV4/4C/
- Figure EV1-EV5/Figure EV4/4C/Numerical Data 4C.xlsx
- Figure EV1-EV5/Figure EV4/4D/
- Figure EV1-EV5/Figure EV4/4D/Numerical Data 4D.xlsx
- Figure EV1-EV5/Figure EV4/4E/
- Figure EV1-EV5/Figure EV4/4E/Numerical Data 4E.xlsx
- Figure EV1-EV5/Figure EV4/4F/
- Figure EV1-EV5/Figure EV4/4F/Numerical Data 4F.xlsx
- Figure EV1-EV5/Figure EV5/
- Figure EV1-EV5/Figure EV5/5A/
- Figure EV1-EV5/Figure EV5/5A/Coomassie brilliant blue.jpg
- Appendix Figure S1,S4,S5,S6/
- Appendix Figure S1,S4,S5,S6/Appendix Figure S1/
- Appendix Figure S1,S4,S5,S6/Appendix Figure S1/Appendix Figure S1/
- Appendix Figure S1,S4,S5,S6/Appendix Figure S1/Appendix Figure S1/Basal plate.tif
- Appendix Figure S1,S4,S5,S6/Appendix Figure S1/Appendix Figure S1/Manchette.tif
- Appendix Figure S1,S4,S5,S6/Appendix Figure S4/
- Appendix Figure S1,S4,S5,S6/Appendix Figure S4/Numerical Data 4.xlsx
- Appendix Figure S1,S4,S5,S6/Appendix Figure S5/
- Appendix Figure S1,S4,S5,S6/Appendix Figure S5/Appendix Figure S5/
- Appendix Figure S1,S4,S5,S6/Appendix Figure S5/Appendix Figure S5/5A/
- Appendix Figure S1,S4,S5,S6/Appendix Figure S5/Appendix Figure S5/5A/Numerical Data 5A.xlsx
- Appendix Figure S1,S4,S5,S6/Appendix Figure S5/Appendix Figure S5/5B/
- Appendix Figure S1,S4,S5,S6/Appendix Figure S5/Appendix Figure S5/5B/Numerical Data 5B.xlsx
- Appendix Figure S1,S4,S5,S6/Appendix Figure S5/Appendix Figure S5/5C/
- Appendix Figure S1,S4,S5,S6/Appendix Figure S5/Appendix Figure S5/5C/Numerical Data 5C.xlsx
- Appendix Figure S1,S4,S5,S6/Appendix Figure S5/Appendix Figure S5/5D/
- Appendix Figure S1,S4,S5,S6/Appendix Figure S5/Appendix Figure S5/5D/Numerical Data 5D.xlsx
- Appendix Figure S1,S4,S5,S6/Appendix Figure S5/Appendix Figure S5/5E/
- Appendix Figure S1,S4,S5,S6/Appendix Figure S5/Appendix Figure S5/5E/Numerical Data 5E.xlsx
- Appendix Figure S1,S4,S5,S6/Appendix Figure S5/Appendix Figure S5/5F/
- Appendix Figure S1,S4,S5,S6/Appendix Figure S5/Appendix Figure S5/5F/Numerical Data 5F.xlsx
- Appendix Figure S1,S4,S5,S6/Appendix Figure S5/Appendix Figure S5/5G/
- Appendix Figure S1,S4,S5,S6/Appendix Figure S5/Appendix Figure S5/5G/Numerical Data 5G.xlsx
- Appendix Figure S1,S4,S5,S6/Appendix Figure S5/Appendix Figure S5/5H/
- Appendix Figure S1,S4,S5,S6/Appendix Figure S5/Appendix Figure S5/5H/Numerical Data 5H.xlsx
- Appendix Figure S1,S4,S5,S6/Appendix Figure S5/Appendix Figure S5/5I/
- Appendix Figure S1,S4,S5,S6/Appendix Figure S5/Appendix Figure S5/5I/Numerical Data 5I.xlsx
- Appendix Figure S1,S4,S5,S6/Appendix Figure S6/
- Appendix Figure S1,S4,S5,S6/Appendix Figure S6/6A/
- Appendix Figure S1,S4,S5,S6/Appendix Figure S6/6A/Numerical Data 6A.xlsx
- Appendix Figure S1,S4,S5,S6/Appendix Figure S6/6B/
- Appendix Figure S1,S4,S5,S6/Appendix Figure S6/6B/Numerical Data 6B.xlsx
- Appendix Figure S1,S4,S5,S6/Appendix Figure S6/6C/
- Appendix Figure S1,S4,S5,S6/Appendix Figure S6/6C/Numerical Data 6C.xlsx
- Appendix Figure S1,S4,S5,S6/Appendix Figure S6/6D/
- Appendix Figure S1,S4,S5,S6/Appendix Figure S6/6D/Numerical Data 6D.xlsx
- Appendix Figure S1,S4,S5,S6/Appendix Figure S6/6E/
- Appendix Figure S1,S4,S5,S6/Appendix Figure S6/6E/Numerical Data 6E.xlsx
- Appendix Figure S1,S4,S5,S6/Appendix Figure S6/6F/
- Appendix Figure S1,S4,S5,S6/Appendix Figure S6/6F/Numerical Data 6F.xlsx
- Appendix Figure S1,S4,S5,S6/Appendix Figure S6/6G/
- Appendix Figure S1,S4,S5,S6/Appendix Figure S6/6G/Numerical Data 6G.xlsx
- Appendix Figure S1,S4,S5,S6/Appendix Figure S6/6H/
- Appendix Figure S1,S4,S5,S6/Appendix Figure S6/6H/Numerical Data 6H.xlsx
- Appendix Figure S1,S4,S5,S6/Appendix Figure S6/6I/
- Appendix Figure S1,S4,S5,S6/Appendix Figure S6/6I/Numerical Data 6I.xlsx
