# Supplementary material for: BAG5 regulates HSPA8-mediated protein folding required for sperm head-tail coupling apparatus assembly
Source: EMBO Rep. 2024 Mar 7;25(4):23. doi: 10.1038/s44319-024-00112-x (PMC11015022; doi:10.1038/s44319-024-00112-x)
Supplement: Supplementary file 11 — Appendix and EV Figures Source Data [file 44319_2024_112_MOESM11_ESM.zip › Figure EV1-EV5/Figure EV1/1B/Numerical Data 1B.xlsx]

## Sheet: 1B
Age
P56
Target genes	Heart	Liver	Stomach	Lung	Kidney	Brain	Testis	Ovary
BAG5	0.84878	1.1561	0.702439	0.717073	0.995122	1.68293	19.6585	0.6
BAG5	0.907317	0.863415	0.673171	0.84878	1.02439	1.39024	19.541	0.717073
BAG5	1.2439	0.746341	0.439024	0.921951	0.84878	1.55122	20.987	0.658537
