# Supplementary material for: BAG5 regulates HSPA8-mediated protein folding required for sperm head-tail coupling apparatus assembly
Source: EMBO Rep. 2024 Mar 7;25(4):23. doi: 10.1038/s44319-024-00112-x (PMC11015022; doi:10.1038/s44319-024-00112-x)
Supplement: Supplementary file 11 — Appendix and EV Figures Source Data [file 44319_2024_112_MOESM11_ESM.zip › Figure EV1-EV5/Figure EV2/2C/Numerical Data 2C.xls]

## Sheet: 2C
	Age		WT(%)	WT(%)	WT(%)	KO(%)	KO(%)	KO(%)
	P56	Ⅰ-Ⅲ	23	26	28	23	25	26
		Ⅳ	9	7	10	8	9	11
		Ⅴ-Ⅷ	33	34	37	36	35	39
		Ⅸ	6	7	9	5	6	8
		Ⅹ-Ⅺ	11	13	15	9	11	12
		Ⅻ	9	7	7	9	7	7
