# Supplementary material for: BAG5 regulates HSPA8-mediated protein folding required for sperm head-tail coupling apparatus assembly
Source: EMBO Rep. 2024 Mar 7;25(4):23. doi: 10.1038/s44319-024-00112-x (PMC11015022; doi:10.1038/s44319-024-00112-x)
Supplement: Supplementary file 11 — Appendix and EV Figures Source Data [file 44319_2024_112_MOESM11_ESM.zip › Figure EV1-EV5/Figure EV2/2D/Numerical Data 2D.xls]

## Sheet: 2D
	Age	WT(%)	KO(%)
	P56	2.3	2.11
		2.16	1.95
		1.86	2.15
		1.65	1.8
		1.7	2.1
		1.88	2.31
