# Supplementary material for: BAG5 regulates HSPA8-mediated protein folding required for sperm head-tail coupling apparatus assembly
Source: EMBO Rep. 2024 Mar 7;25(4):23. doi: 10.1038/s44319-024-00112-x (PMC11015022; doi:10.1038/s44319-024-00112-x)
Supplement: Supplementary file 11 — Appendix and EV Figures Source Data [file 44319_2024_112_MOESM11_ESM.zip › Figure EV1-EV5/Figure EV2/2F/Numerical Data 2F.xls]

## Sheet: 2F
	Age		WT(%)	WT(%)	WT(%)	WT(%)	WT(%)	KO(%)	KO(%)	KO(%)	KO(%)	KO(%)
	P56	1-3	0.91	0.82	0.75	0.8	0.7	0.92	0.81	0.88	0.83	0.9
		4-6	0.52	0.6	0.8	0.65	0.85	0.6	0.5	0.7	0.55	0.75
		7-8	0.5	0.52	0.57	0.51	0.64	0.51	0.68	0.6	0.57	0.6
		9	0.6	0.42	0.9	0.47	0.58	0.62	0.59	0.8	0.6	0.57
		10	0.61	0.68	0.6	0.69	0.65	0.63	0.71	0.76	0.68	0.59
		11	0.71	0.69	0.88	0.73	0.91	0.65	0.86	0.74	0.81	0.91
		12-13	0.56	0.7	0.84	0.5	0.81	0.59	0.77	0.86	0.64	0.78
		14-15	0.64	0.67	0.9	0.71	0.84	0.82	0.84	0.88	0.69	0.78
		16	0.71	0.8	0.84	0.8	0.9	0.86	0.89	0.69	0.84	0.78
