# Supplementary material for: BAG5 regulates HSPA8-mediated protein folding required for sperm head-tail coupling apparatus assembly
Source: EMBO Rep. 2024 Mar 7;25(4):23. doi: 10.1038/s44319-024-00112-x (PMC11015022; doi:10.1038/s44319-024-00112-x)
Supplement: Supplementary file 11 — Appendix and EV Figures Source Data [file 44319_2024_112_MOESM11_ESM.zip › Figure EV1-EV5/Figure EV4/4A/Numerical Data 4A.xlsx]

## Sheet: 4A
Target genes	WT	KO#1	KO#2
BAG5	1.004	0.025	0.024
BAG5	0.988	0.098	0.054
BAG5	0.997	0.056	0.001
BAG5	1.124	0.035	0.097
BAG5	0.897	0.047	0.095
BAG5	1.125	0.065	0.088
