# Supplementary material for: BAG5 regulates HSPA8-mediated protein folding required for sperm head-tail coupling apparatus assembly
Source: EMBO Rep. 2024 Mar 7;25(4):23. doi: 10.1038/s44319-024-00112-x (PMC11015022; doi:10.1038/s44319-024-00112-x)
Supplement: Supplementary file 11 — Appendix and EV Figures Source Data [file 44319_2024_112_MOESM11_ESM.zip › Figure EV1-EV5/Figure EV4/4C/Numerical Data 4C.xlsx]

## Sheet: 4C
	WT	KO#1	KO#2
BAG5/GAPDH	1.025	0	0
	0.895	0	0
	1.014	0	0
	1.035	0	0
	0.999	0	0
	0.975	0	0
