# Supplementary material for: BAG5 regulates HSPA8-mediated protein folding required for sperm head-tail coupling apparatus assembly
Source: EMBO Rep. 2024 Mar 7;25(4):23. doi: 10.1038/s44319-024-00112-x (PMC11015022; doi:10.1038/s44319-024-00112-x)
Supplement: Supplementary file 11 — Appendix and EV Figures Source Data [file 44319_2024_112_MOESM11_ESM.zip › Figure EV1-EV5/Figure EV4/4F/Numerical Data 4F.xlsx]

## Sheet: 4F
		BAG5(+)	BAG5(+)	BAG5(+)	BAG5(-)	BAG5(-)	BAG5(-)
	Heat(-)	1.014	1.008	0.997	1.004	1.047	1.069
	Heat(+)	0.865	0.899	0.901	0.894	0.875	0.817
