# Supplementary material for: BAG5 regulates HSPA8-mediated protein folding required for sperm head-tail coupling apparatus assembly
Source: EMBO Rep. 2024 Mar 7;25(4):23. doi: 10.1038/s44319-024-00112-x (PMC11015022; doi:10.1038/s44319-024-00112-x)
Supplement: Supplementary file 11 — Appendix and EV Figures Source Data [file 44319_2024_112_MOESM11_ESM.zip › Appendix Figure S1,S4,S5,S6/Appendix Figure S5/Appendix Figure S5/5A/Numerical Data 5A.xlsx]

## Sheet: 5A
			WT	WT	WT	KO	KO	KO
	Soluble	Heat(-)	0.899	0.901	0.912	0.301	0.322	0.345
		Heat(+)	0.809	0.811	0.799	0.101	0.132	0.142
	Insoluble	Heat(-)	0.101	0.099	0.087	0.135	0.141	0.138
		Heat(+)	0.323	0.361	0.387	0.855	0.869	0.877
