# Supplementary material for: BAG5 regulates HSPA8-mediated protein folding required for sperm head-tail coupling apparatus assembly
Source: EMBO Rep. 2024 Mar 7;25(4):23. doi: 10.1038/s44319-024-00112-x (PMC11015022; doi:10.1038/s44319-024-00112-x)
Supplement: Supplementary file 11 — Appendix and EV Figures Source Data [file 44319_2024_112_MOESM11_ESM.zip › Appendix Figure S1,S4,S5,S6/Appendix Figure S5/Appendix Figure S5/5B/Numerical Data 5B.xlsx]

## Sheet: 5B
			WT	WT	WT	KO	KO	KO
	Soluble	Heat(-)	1.019	1.001	0.989	0.699	0.714	0.718
		Heat(+)	0.534	0.509	0.524	0.209	0.211	0.243
	Insoluble	Heat(-)	0.154	0.167	0.137	0.587	0.564	0.597
		Heat(+)	0.201	0.119	0.206	1.213	1.118	1.114
