# Supplementary material for: BAG5 regulates HSPA8-mediated protein folding required for sperm head-tail coupling apparatus assembly
Source: EMBO Rep. 2024 Mar 7;25(4):23. doi: 10.1038/s44319-024-00112-x (PMC11015022; doi:10.1038/s44319-024-00112-x)
Supplement: Supplementary file 11 — Appendix and EV Figures Source Data [file 44319_2024_112_MOESM11_ESM.zip › Appendix Figure S1,S4,S5,S6/Appendix Figure S5/Appendix Figure S5/5C/Numerical Data 5C.xlsx]

## Sheet: 5C
			WT	WT	WT	KO	KO	KO
	Soluble	Heat(-)	1.011	1.008	0.912	0.704	0.715	0.765
		Heat(+)	0.625	0.677	0.618	0.405	0.412	0.416
	Insoluble	Heat(-)	0.087	0.091	0.088	0.132	0.128	0.119
		Heat(+)	0.214	0.235	0.209	0.321	0.309	0.354
