# Supplementary material for: BAG5 regulates HSPA8-mediated protein folding required for sperm head-tail coupling apparatus assembly
Source: EMBO Rep. 2024 Mar 7;25(4):23. doi: 10.1038/s44319-024-00112-x (PMC11015022; doi:10.1038/s44319-024-00112-x)
Supplement: Supplementary file 11 — Appendix and EV Figures Source Data [file 44319_2024_112_MOESM11_ESM.zip › Appendix Figure S1,S4,S5,S6/Appendix Figure S5/Appendix Figure S5/5D/Numerical Data 5D.xlsx]

## Sheet: 5D
			WT	WT	WT	KO	KO	KO
	Soluble	Heat(-)	1.325	1.334	1.328	0.699	0.685	0.718
		Heat(+)	1.105	1.01	0.999	0.124	0.154	0.101
	Insoluble	Heat(-)	0.235	0.287	0.291	0.589	0.551	0.501
		Heat(+)	0.189	0.211	0.236	0.989	1.025	1.114
