# Supplementary material for: BAG5 regulates HSPA8-mediated protein folding required for sperm head-tail coupling apparatus assembly
Source: EMBO Rep. 2024 Mar 7;25(4):23. doi: 10.1038/s44319-024-00112-x (PMC11015022; doi:10.1038/s44319-024-00112-x)
Supplement: Supplementary file 11 — Appendix and EV Figures Source Data [file 44319_2024_112_MOESM11_ESM.zip › Appendix Figure S1,S4,S5,S6/Appendix Figure S5/Appendix Figure S5/5E/Numerical Data 5E.xlsx]

## Sheet: 5E
			WT	WT	WT	KO	KO	KO
	Soluble	Heat(-)	1.023	1.011	0.989	0.625	0.685	0.718
		Heat(+)	0.435	0.459	0.399	0.031	0.024	0.029
	Insoluble	Heat(-)	0.056	0.063	0.059	0.156	0.188	0.167
		Heat(+)	0.068	0.059	0.051	0.687	0.511	0.589
