# Supplementary material for: BAG5 regulates HSPA8-mediated protein folding required for sperm head-tail coupling apparatus assembly
Source: EMBO Rep. 2024 Mar 7;25(4):23. doi: 10.1038/s44319-024-00112-x (PMC11015022; doi:10.1038/s44319-024-00112-x)
Supplement: Supplementary file 11 — Appendix and EV Figures Source Data [file 44319_2024_112_MOESM11_ESM.zip › Appendix Figure S1,S4,S5,S6/Appendix Figure S5/Appendix Figure S5/5F/Numerical Data 5F.xlsx]

## Sheet: 5F
			WT	WT	WT	KO	KO	KO
	Soluble	Heat(-)	0.854	0.813	0.799	0.487	0.425	0.499
		Heat(+)	0.985	0.994	0.895	0.204	0.213	0.198
	Insoluble	Heat(-)	0.423	0.416	0.42	1.235	1.264	1.208
		Heat(+)	0.104	0.109	0.105	1.287	1.299	1.304
