# Supplementary material for: BAG5 regulates HSPA8-mediated protein folding required for sperm head-tail coupling apparatus assembly
Source: EMBO Rep. 2024 Mar 7;25(4):23. doi: 10.1038/s44319-024-00112-x (PMC11015022; doi:10.1038/s44319-024-00112-x)
Supplement: Supplementary file 11 — Appendix and EV Figures Source Data [file 44319_2024_112_MOESM11_ESM.zip › Appendix Figure S1,S4,S5,S6/Appendix Figure S5/Appendix Figure S5/5G/Numerical Data 5G.xlsx]

## Sheet: 5G
			WT	WT	WT	KO	KO	KO
	Soluble	Heat(-)	1.011	1.009	1.023	0.988	0.999	1.011
		Heat(+)	1.008	1.098	1.015	0.987	0.989	1.014
	Insoluble	Heat(-)	0.125	0.198	0.148	0.134	0.128	0.157
		Heat(+)	0.197	0.209	0.192	0.195	0.181	0.201
