# Supplementary material for: BAG5 regulates HSPA8-mediated protein folding required for sperm head-tail coupling apparatus assembly
Source: EMBO Rep. 2024 Mar 7;25(4):23. doi: 10.1038/s44319-024-00112-x (PMC11015022; doi:10.1038/s44319-024-00112-x)
Supplement: Supplementary file 11 — Appendix and EV Figures Source Data [file 44319_2024_112_MOESM11_ESM.zip › Appendix Figure S1,S4,S5,S6/Appendix Figure S5/Appendix Figure S5/5H/Numerical Data 5H.xlsx]

## Sheet: 5H
			WT	WT	WT	KO	KO	KO
	Soluble	Heat(-)	1.221	1.231	1.209	1.209	1.211	1.218
		Heat(+)	1.012	1.098	1.015	1.011	1.021	1.056
	Insoluble	Heat(-)	0.301	0.308	0.314	0.304	0.314	0.299
		Heat(+)	0.325	0.314	0.318	0.314	0.321	0.333
