# Supplementary material for: BAG5 regulates HSPA8-mediated protein folding required for sperm head-tail coupling apparatus assembly
Source: EMBO Rep. 2024 Mar 7;25(4):23. doi: 10.1038/s44319-024-00112-x (PMC11015022; doi:10.1038/s44319-024-00112-x)
Supplement: Supplementary file 11 — Appendix and EV Figures Source Data [file 44319_2024_112_MOESM11_ESM.zip › Appendix Figure S1,S4,S5,S6/Appendix Figure S5/Appendix Figure S5/5I/Numerical Data 5I.xlsx]

## Sheet: 5I
			WT	WT	WT	KO	KO	KO
	Soluble	Heat(-)	1.101	1.123	1.118	1.125	1.187	1.119
		Heat(+)	1.412	1.409	1.423	1.409	1.501	1.487
	Insoluble	Heat(-)	0.124	0.152	0.137	0.118	0.165	0.138
		Heat(+)	0.204	0.213	0.209	0.218	0.211	0.219
