# Supplementary material for: BAG5 regulates HSPA8-mediated protein folding required for sperm head-tail coupling apparatus assembly
Source: EMBO Rep. 2024 Mar 7;25(4):23. doi: 10.1038/s44319-024-00112-x (PMC11015022; doi:10.1038/s44319-024-00112-x)
Supplement: Supplementary file 11 — Appendix and EV Figures Source Data [file 44319_2024_112_MOESM11_ESM.zip › Appendix Figure S1,S4,S5,S6/Appendix Figure S6/6C/Numerical Data 6C.xlsx]

## Sheet: 6C
	Age			WT	WT	WT	KO	KO	KO
	P56	Soluble	Heat(-)	0.999	1.008	0.997	0.999	1.108	1.109
			Heat+)	0.981	0.999	0.962	0.947	0.992	0.911
