# Supplementary material for: BAG5 regulates HSPA8-mediated protein folding required for sperm head-tail coupling apparatus assembly
Source: EMBO Rep. 2024 Mar 7;25(4):23. doi: 10.1038/s44319-024-00112-x (PMC11015022; doi:10.1038/s44319-024-00112-x)
Supplement: Supplementary file 12 — Source Data Fig. 1 [file 44319_2024_112_MOESM12_ESM.zip]

Archive with 13 entries (8 files):
- Figure 1/Figure 1/
- Figure 1/Figure 1/1A/
- Figure 1/Figure 1/1A/WB BAG5.tif
- Figure 1/Figure 1/1A/WB SPATA6.tif
- Figure 1/Figure 1/1B/
- Figure 1/Figure 1/1B/WB BAG5.tif
- Figure 1/Figure 1/1B/WB SPATA6.tif
- Figure 1/Figure 1/1E/
- Figure 1/Figure 1/1E/Basal plate.tif
- Figure 1/Figure 1/1E/Manchette.tif
- Figure 1/Figure 1/1I/
- Figure 1/Figure 1/1I/WB BAG5.tif
- Figure 1/Figure 1/1I/WB ERP72.tif
