# Supplementary material for: BAG5 regulates HSPA8-mediated protein folding required for sperm head-tail coupling apparatus assembly
Source: EMBO Rep. 2024 Mar 7;25(4):23. doi: 10.1038/s44319-024-00112-x (PMC11015022; doi:10.1038/s44319-024-00112-x)
Supplement: Supplementary file 13 — Source Data Fig. 2 [file 44319_2024_112_MOESM13_ESM.zip]

Archive with 19 entries (10 files):
- Figure 2/Figure 2/
- Figure 2/Figure 2/2B/
- Figure 2/Figure 2/2B/Image gel.tif
- Figure 2/Figure 2/2C/
- Figure 2/Figure 2/2C/Numerical Data 2C.xlsx
- Figure 2/Figure 2/2D/
- Figure 2/Figure 2/2D/WB ACTIN.tif
- Figure 2/Figure 2/2D/WB BAG5.tif
- Figure 2/Figure 2/2E/
- Figure 2/Figure 2/2E/Numerical Data 2E.xlsx
- Figure 2/Figure 2/2G/
- Figure 2/Figure 2/2G/Image.tif
- Figure 2/Figure 2/2H/
- Figure 2/Figure 2/2H/Numerical Data 2H.xlsx
- Figure 2/Figure 2/2I/
- Figure 2/Figure 2/2I/Numerical Data 2I.xlsx
- Figure 2/Figure 2/2J/
- Figure 2/Figure 2/2J/KO.tif
- Figure 2/Figure 2/2J/WT.tif
