# Supplementary material for: BAG5 regulates HSPA8-mediated protein folding required for sperm head-tail coupling apparatus assembly
Source: EMBO Rep. 2024 Mar 7;25(4):23. doi: 10.1038/s44319-024-00112-x (PMC11015022; doi:10.1038/s44319-024-00112-x)
Supplement: Supplementary file 13 — Source Data Fig. 2 [file 44319_2024_112_MOESM13_ESM.zip › Figure 2/Figure 2/2C/Numerical Data 2C.xlsx]

## Sheet: Fig2C
	WT	KO
	1	0.025
	0.988	0.054
	0.974	0.056
	1.124	0.035
	0.889	0.047
	1.125	0.056
