# Supplementary material for: BAG5 regulates HSPA8-mediated protein folding required for sperm head-tail coupling apparatus assembly
Source: EMBO Rep. 2024 Mar 7;25(4):23. doi: 10.1038/s44319-024-00112-x (PMC11015022; doi:10.1038/s44319-024-00112-x)
Supplement: Supplementary file 13 — Source Data Fig. 2 [file 44319_2024_112_MOESM13_ESM.zip › Figure 2/Figure 2/2E/Numerical Data 2E.xlsx]

## Sheet: Fig2E
	Age
	P56
		WT	KO
		1	0
	BAG5/ACTIN	0.968	0
		0.945	0
		0.96	0
		1.025	0
		1.121	0
