# Supplementary material for: BAG5 regulates HSPA8-mediated protein folding required for sperm head-tail coupling apparatus assembly
Source: EMBO Rep. 2024 Mar 7;25(4):23. doi: 10.1038/s44319-024-00112-x (PMC11015022; doi:10.1038/s44319-024-00112-x)
Supplement: Supplementary file 13 — Source Data Fig. 2 [file 44319_2024_112_MOESM13_ESM.zip › Figure 2/Figure 2/2H/Numerical Data 2H.xlsx]

## Sheet: Fig2H
	Age
	P56
			Testis Weight(mg)	Testis Weight(mg)	Body Weight(g)	Average TW	TW/BW
		WT	109.65	102.02	25.67	105.835	4.12291
			112.42	106.23	26.23	109.325	4.16794
			116.55	113.13	27.11	114.84	4.23608
		KO	106.55	109.68	26.57	108.115	4.06906
			105.36	103.05	25.89	104.205	4.02491
			105.11	103.58	26.08	104.345	4.00096
