# Supplementary material for: BAG5 regulates HSPA8-mediated protein folding required for sperm head-tail coupling apparatus assembly
Source: EMBO Rep. 2024 Mar 7;25(4):23. doi: 10.1038/s44319-024-00112-x (PMC11015022; doi:10.1038/s44319-024-00112-x)
Supplement: Supplementary file 13 — Source Data Fig. 2 [file 44319_2024_112_MOESM13_ESM.zip › Figure 2/Figure 2/2I/Numerical Data 2I.xlsx]

## Sheet: Fig2I
	Age
	P56
			Epididymis Weight(mg)	Body Weight(g)	Average EW	EW/BW
		WT	30.24/28.58	27.41	29.41	1.07297
			26.58/25.84	25.62	26.21	1.02303
			28.69/26.70	26.08	27.7	1.06212
		KO	26.55/26.18	26.13	26.37	1.00918
			26.34/27.71	27.08	27.03	0.998154
			24.87/26.69	25.88	25.78	0.996136
