# Supplementary material for: BAG5 regulates HSPA8-mediated protein folding required for sperm head-tail coupling apparatus assembly
Source: EMBO Rep. 2024 Mar 7;25(4):23. doi: 10.1038/s44319-024-00112-x (PMC11015022; doi:10.1038/s44319-024-00112-x)
Supplement: Supplementary file 14 — Source Data Fig. 3 [file 44319_2024_112_MOESM14_ESM.zip]

Archive with 26 entries (18 files):
- Figure 3/Figure 3/
- Figure 3/Figure 3/3A/
- Figure 3/Figure 3/3A/KO Caput.tif
- Figure 3/Figure 3/3A/KO Cauda.tif
- Figure 3/Figure 3/3A/WT Caput.tif
- Figure 3/Figure 3/3A/WT Cauda.tif
- Figure 3/Figure 3/3B/
- Figure 3/Figure 3/3B/KO-DIC.tif
- Figure 3/Figure 3/3B/KO-HE.tif
- Figure 3/Figure 3/3B/WT-DIC.tif
- Figure 3/Figure 3/3B/WT-HE.tif
- Figure 3/Figure 3/3C/
- Figure 3/Figure 3/3C/Numerical Data 3C.xlsx
- Figure 3/Figure 3/3D/
- Figure 3/Figure 3/3D/Numerical Data 3D.xlsx
- Figure 3/Figure 3/3E/
- Figure 3/Figure 3/3E/KO#1.tif
- Figure 3/Figure 3/3E/KO#2.tif
- Figure 3/Figure 3/3E/WT.tif
- Figure 3/Figure 3/3H/
- Figure 3/Figure 3/3H/KO MIDPIECE.png
- Figure 3/Figure 3/3H/KO PRINCIPAL PIECE.tif
- Figure 3/Figure 3/3H/WT MIDPIECE.tif
- Figure 3/Figure 3/3H/WT PRINCIPAL PIECE.tif
- Figure 3/Figure 3/3I/
- Figure 3/Figure 3/3I/Numerical Data 3I.xlsx
