# Supplementary material for: BAG5 regulates HSPA8-mediated protein folding required for sperm head-tail coupling apparatus assembly
Source: EMBO Rep. 2024 Mar 7;25(4):23. doi: 10.1038/s44319-024-00112-x (PMC11015022; doi:10.1038/s44319-024-00112-x)
Supplement: Supplementary file 14 — Source Data Fig. 3 [file 44319_2024_112_MOESM14_ESM.zip › Figure 3/Figure 3/3C/Numerical Data 3C.xlsx]

## Sheet: Fig3C
	Age
	P56	Tailless		Headless		Intact
		WT(%)	KO(%)	WT(%)	KO(%)	WT(%)	KO(%)
		2.14	15.26	2.35	98.24	96.15	1.02
		2.31	16.47	2.34	98.64	96.58	0.94
		2.05	15.64	2.14	97.99	96.27	0.98
		1.99	13.54	2.08	97.58	95.99	0.86
		2.56	14.21	1.98	97.91	95.87	0.87
		2.47	13.57	2.09	98.08	96.87	0.65
