# Supplementary material for: BAG5 regulates HSPA8-mediated protein folding required for sperm head-tail coupling apparatus assembly
Source: EMBO Rep. 2024 Mar 7;25(4):23. doi: 10.1038/s44319-024-00112-x (PMC11015022; doi:10.1038/s44319-024-00112-x)
Supplement: Supplementary file 14 — Source Data Fig. 3 [file 44319_2024_112_MOESM14_ESM.zip › Figure 3/Figure 3/3D/Numerical Data 3D.xlsx]

## Sheet: Fig3D
	Age	WT(%)	KO(%)
	P56	61.8	20.3
		63.7	21.6
		60.5	25.4
		63.1	22.8
		66.4	25.9
		62.3	21.9
