# Supplementary material for: BAG5 regulates HSPA8-mediated protein folding required for sperm head-tail coupling apparatus assembly
Source: EMBO Rep. 2024 Mar 7;25(4):23. doi: 10.1038/s44319-024-00112-x (PMC11015022; doi:10.1038/s44319-024-00112-x)
Supplement: Supplementary file 14 — Source Data Fig. 3 [file 44319_2024_112_MOESM14_ESM.zip › Figure 3/Figure 3/3I/Numerical Data 3I.xlsx]

## Sheet: Fig3I
	Age
	P56
		WT(%)	4.35	5.21	5.08	5.19	4.97	5.24
		KO(%)	72.18	71.84	73.51	70.58	69.87	72.54
