# Supplementary material for: BAG5 regulates HSPA8-mediated protein folding required for sperm head-tail coupling apparatus assembly
Source: EMBO Rep. 2024 Mar 7;25(4):23. doi: 10.1038/s44319-024-00112-x (PMC11015022; doi:10.1038/s44319-024-00112-x)
Supplement: Supplementary file 15 — Source Data Fig. 4 [file 44319_2024_112_MOESM15_ESM.zip]

Archive with 32 entries (22 files):
- Figure 4/Figure 4/
- Figure 4/Figure 4/4A/
- Figure 4/Figure 4/4A/PAS/
- Figure 4/Figure 4/4A/PAS/KO/
- Figure 4/Figure 4/4A/PAS/KO/II-III.tif
- Figure 4/Figure 4/4A/PAS/KO/IV.tif
- Figure 4/Figure 4/4A/PAS/KO/IX-XI.tif
- Figure 4/Figure 4/4A/PAS/KO/V-VII.tif
- Figure 4/Figure 4/4A/PAS/KO/XII.tif
- Figure 4/Figure 4/4A/PAS/WT/
- Figure 4/Figure 4/4A/PAS/WT/II-III.tif
- Figure 4/Figure 4/4A/PAS/WT/IV.tif
- Figure 4/Figure 4/4A/PAS/WT/IX-XI.tif
- Figure 4/Figure 4/4A/PAS/WT/V-VII.tif
- Figure 4/Figure 4/4A/PAS/WT/XII.tif
- Figure 4/Figure 4/4B/
- Figure 4/Figure 4/4B/Numerical Data 4B.xlsx
- Figure 4/Figure 4/4C/
- Figure 4/Figure 4/4C/KO/
- Figure 4/Figure 4/4C/KO/STEP 11-12.tif
- Figure 4/Figure 4/4C/KO/STEP 13-14.tif
- Figure 4/Figure 4/4C/KO/STEP 15-16.tif
- Figure 4/Figure 4/4C/KO/STEP 6-8.tif
- Figure 4/Figure 4/4C/KO/STEP 9-10.tif
- Figure 4/Figure 4/4C/WT/
- Figure 4/Figure 4/4C/WT/STEP 11-12.tif
- Figure 4/Figure 4/4C/WT/STEP 13-14.tif
- Figure 4/Figure 4/4C/WT/STEP 15-16.tif
- Figure 4/Figure 4/4C/WT/STEP 6-8.tif
- Figure 4/Figure 4/4C/WT/STEP 9-10.tif
- Figure 4/Figure 4/4D/
- Figure 4/Figure 4/4D/Numerical Data 4D.xlsx
