# Supplementary material for: BAG5 regulates HSPA8-mediated protein folding required for sperm head-tail coupling apparatus assembly
Source: EMBO Rep. 2024 Mar 7;25(4):23. doi: 10.1038/s44319-024-00112-x (PMC11015022; doi:10.1038/s44319-024-00112-x)
Supplement: Supplementary file 15 — Source Data Fig. 4 [file 44319_2024_112_MOESM15_ESM.zip › Figure 4/Figure 4/4B/Numerical Data 4B.xlsx]

## Sheet: Fig4B
	Age	WT(%)	KO(%)
	P56	1.1	11.25
		1.3	11.4
		1.5	12.1
		0.7	12.3
		1.6	13.1
		1.5	12.68
		1.1	13.8
		0.8	12.7
