# Supplementary material for: BAG5 regulates HSPA8-mediated protein folding required for sperm head-tail coupling apparatus assembly
Source: EMBO Rep. 2024 Mar 7;25(4):23. doi: 10.1038/s44319-024-00112-x (PMC11015022; doi:10.1038/s44319-024-00112-x)
Supplement: Supplementary file 15 — Source Data Fig. 4 [file 44319_2024_112_MOESM15_ESM.zip › Figure 4/Figure 4/4D/Numerical Data 4D.xlsx]

## Sheet: Fig4D
	Age	WT(%)	KO(%)
	P56	6.9	95.6
		8.5	91.5
		6.8	89.6
		7.9	94.5
		8.15	96.3
		8.65	97.1
