# Supplementary material for: BAG5 regulates HSPA8-mediated protein folding required for sperm head-tail coupling apparatus assembly
Source: EMBO Rep. 2024 Mar 7;25(4):23. doi: 10.1038/s44319-024-00112-x (PMC11015022; doi:10.1038/s44319-024-00112-x)
Supplement: Supplementary file 16 — Source Data Fig. 5 [file 44319_2024_112_MOESM16_ESM.zip]

Archive with 27 entries (20 files):
- Figure 5/Figure 5/
- Figure 5/Figure 5/5A/
- Figure 5/Figure 5/5A/External repository.txt
- Figure 5/Figure 5/5D/
- Figure 5/Figure 5/5D/WB ACTIN.tif
- Figure 5/Figure 5/5D/WB BAG5.tif
- Figure 5/Figure 5/5D/WB DCTN1.tif
- Figure 5/Figure 5/5D/WB DNAL1.tif
- Figure 5/Figure 5/5D/WB DYNLT1.tif
- Figure 5/Figure 5/5D/WB HSPA8.tif
- Figure 5/Figure 5/5D/WB MYL6.tif
- Figure 5/Figure 5/5D/WB MYO5A.tif
- Figure 5/Figure 5/5D/WB PMFBP1.tif
- Figure 5/Figure 5/5D/WB SPATA6.tif
- Figure 5/Figure 5/5D/WB SUN5.tif
- Figure 5/Figure 5/5E/
- Figure 5/Figure 5/5E/WB ACTIN.tif
- Figure 5/Figure 5/5E/WB BAG5.tif
- Figure 5/Figure 5/5E/WB DYNLT1.tif
- Figure 5/Figure 5/5E/WB MYO5A.tif
- Figure 5/Figure 5/5E/WB SPATA6.tif
- Figure 5/Figure 5/5F/
- Figure 5/Figure 5/5F/Numerical Data 5F.xlsx
- Figure 5/Figure 5/5G/
- Figure 5/Figure 5/5G/Numerical Data 5G.xlsx
- Figure 5/Figure 5/5H/
- Figure 5/Figure 5/5H/Numerical Data 5H.xlsx
