# Supplementary material for: BAG5 regulates HSPA8-mediated protein folding required for sperm head-tail coupling apparatus assembly
Source: EMBO Rep. 2024 Mar 7;25(4):23. doi: 10.1038/s44319-024-00112-x (PMC11015022; doi:10.1038/s44319-024-00112-x)
Supplement: Supplementary file 16 — Source Data Fig. 5 [file 44319_2024_112_MOESM16_ESM.zip › Figure 5/Figure 5/5A/External repository.txt]

All the raw data of proteomic are available via ProteomeXchange with identifier PXD042965.
