# Supplementary material for: BAG5 regulates HSPA8-mediated protein folding required for sperm head-tail coupling apparatus assembly
Source: EMBO Rep. 2024 Mar 7;25(4):23. doi: 10.1038/s44319-024-00112-x (PMC11015022; doi:10.1038/s44319-024-00112-x)
Supplement: Supplementary file 16 — Source Data Fig. 5 [file 44319_2024_112_MOESM16_ESM.zip › Figure 5/Figure 5/5F/Numerical Data 5F.xlsx]

## Sheet: Fig5F
			SPATA6/ACTIN
			BAG5(+)	BAG5(+)	BAG5(+)	BAG5(-)	BAG5(-)	BAG5(-)
	Soluble	Heat(-)	1.529	1.428	1.401	1.201	1.119	1.137
		Heat(+)	1.486	1.501	1.529	0.526	0.601	0.657
	Insoluble	Heat(-)	0.321	0.305	0.339	0.825	0.901	0.799
		Heat(+)	0.201	0.225	0.239	0.901	1.002	1.11
