# Supplementary material for: BAG5 regulates HSPA8-mediated protein folding required for sperm head-tail coupling apparatus assembly
Source: EMBO Rep. 2024 Mar 7;25(4):23. doi: 10.1038/s44319-024-00112-x (PMC11015022; doi:10.1038/s44319-024-00112-x)
Supplement: Supplementary file 16 — Source Data Fig. 5 [file 44319_2024_112_MOESM16_ESM.zip › Figure 5/Figure 5/5G/Numerical Data 5G.xlsx]

## Sheet: Fig5G
			MYO5A/ACTIN
			BAG5(+)	BAG5(+)	BAG5(+)	BAG5(-)	BAG5(-)	BAG5(-)
	Soluble	Heat(-)	0.624	0.615	0.62	0.315	0.305	0.345
		Heat(+)	0.824	0.811	0.801	0.415	0.421	0.408
	Insoluble	Heat(-)	0.205	0.216	0.245	0.458	0.467	0.427
		Heat(+)	0.215	0.254	0.236	0.654	0.625	0.677
