# Supplementary material for: BAG5 regulates HSPA8-mediated protein folding required for sperm head-tail coupling apparatus assembly
Source: EMBO Rep. 2024 Mar 7;25(4):23. doi: 10.1038/s44319-024-00112-x (PMC11015022; doi:10.1038/s44319-024-00112-x)
Supplement: Supplementary file 16 — Source Data Fig. 5 [file 44319_2024_112_MOESM16_ESM.zip › Figure 5/Figure 5/5H/Numerical Data 5H.xlsx]

## Sheet: Fig5H
			DYNLT1/ACTIN
			BAG5(+)	BAG5(+)	BAG5(+)	BAG5(-)	BAG5(-)	BAG5(-)
	Soluble	Heat(-)	0.215	0.204	0.233	0.112	0.105	0.099
		Heat(+)	0.912	0.935	0.879	0.187	0.199	0.214
	Insoluble	Heat(-)	0.061	0.056	0.078	0.125	0.141	0.13
		Heat(+)	0.524	0.601	0.499	0.702	0.694	0.735
