# Supplementary material for: BAG5 regulates HSPA8-mediated protein folding required for sperm head-tail coupling apparatus assembly
Source: EMBO Rep. 2024 Mar 7;25(4):23. doi: 10.1038/s44319-024-00112-x (PMC11015022; doi:10.1038/s44319-024-00112-x)
Supplement: Supplementary file 17 — Source Data Fig. 6 [file 44319_2024_112_MOESM17_ESM.zip]

Archive with 13 entries (9 files):
- Figure 6/Figure 6/
- Figure 6/Figure 6/6E/
- Figure 6/Figure 6/6E/WB BAG5.tif
- Figure 6/Figure 6/6E/WB DYNLT1.tif
- Figure 6/Figure 6/6E/WB HSPA8.tif
- Figure 6/Figure 6/6E/WB MYO5A.tif
- Figure 6/Figure 6/6E/WB SPATA6.tif
- Figure 6/Figure 6/6G/
- Figure 6/Figure 6/6G/WB BAG5.tif
- Figure 6/Figure 6/6G/WB HSPA8.tif
- Figure 6/Figure 6/6H/
- Figure 6/Figure 6/6H/WB BAG5.tif
- Figure 6/Figure 6/6H/WB HSPA8.tif
