# Supplementary material for: BAG5 regulates HSPA8-mediated protein folding required for sperm head-tail coupling apparatus assembly
Source: EMBO Rep. 2024 Mar 7;25(4):23. doi: 10.1038/s44319-024-00112-x (PMC11015022; doi:10.1038/s44319-024-00112-x)
Supplement: Supplementary file 18 — Source Data Fig. 7 [file 44319_2024_112_MOESM18_ESM.zip]

Archive with 15 entries (10 files):
- Figure 7/Figure 7/
- Figure 7/Figure 7/7F/
- Figure 7/Figure 7/7F/WB DYNLT1.tif
- Figure 7/Figure 7/7F/WB HSPA8.tif
- Figure 7/Figure 7/7F/WB MYO5A.tif
- Figure 7/Figure 7/7F/WB SPATA6.tif
- Figure 7/Figure 7/7G/
- Figure 7/Figure 7/7G/Numerical Data 7G.xlsx
- Figure 7/Figure 7/7H/
- Figure 7/Figure 7/7H/WB DYNLT1.tif
- Figure 7/Figure 7/7H/WB HSPA8.tif
- Figure 7/Figure 7/7H/WB MYO5A.tif
- Figure 7/Figure 7/7H/WB SPATA6.tif
- Figure 7/Figure 7/7I/
- Figure 7/Figure 7/7I/Numerical Data 7I.xlsx
