# Supplementary material for: BAG5 regulates HSPA8-mediated protein folding required for sperm head-tail coupling apparatus assembly
Source: EMBO Rep. 2024 Mar 7;25(4):23. doi: 10.1038/s44319-024-00112-x (PMC11015022; doi:10.1038/s44319-024-00112-x)
Supplement: Supplementary file 18 — Source Data Fig. 7 [file 44319_2024_112_MOESM18_ESM.zip › Figure 7/Figure 7/7G/Numerical Data 7G.xlsx]

## Sheet: Fig7G
			IP/INPUT
	Age		WT	WT	WT	KO	KO	KO
	P56	HSPA8	1.364	1.258	1.19	1.189	1.214	1.135
		SPATA6	0.954	0.856	0.819	0.415	0.514	0.529
		MYO5A	0.824	0.835	0.868	0.536	0.513	0.564
		DYNLT1	0.712	0.689	0.688	0.452	0.402	0.411
