# Supplementary material for: BAG5 regulates HSPA8-mediated protein folding required for sperm head-tail coupling apparatus assembly
Source: EMBO Rep. 2024 Mar 7;25(4):23. doi: 10.1038/s44319-024-00112-x (PMC11015022; doi:10.1038/s44319-024-00112-x)
Supplement: Supplementary file 18 — Source Data Fig. 7 [file 44319_2024_112_MOESM18_ESM.zip › Figure 7/Figure 7/7I/Numerical Data 7I.xlsx]

## Sheet: Fig7I
			IP/INPUT
			BAG5(+)	BAG5(+)	BAG5(+)	BAG5(-)	BAG5(-)	BAG5(-)
		HSPA8	1.124	1.109	1.19	1.218	1.204	1.199
		SPATA6	0.847	0.855	0.819	0.405	0.489	0.499
		MYO5A	0.954	0.894	0.905	0.523	0.514	0.538
		DYNLT1	0.824	0.835	0.799	0.456	0.487	0.492
