# Supplementary material for: BAG5 regulates HSPA8-mediated protein folding required for sperm head-tail coupling apparatus assembly
Source: EMBO Rep. 2024 Mar 7;25(4):23. doi: 10.1038/s44319-024-00112-x (PMC11015022; doi:10.1038/s44319-024-00112-x)
Supplement: Supplementary file 19 — Source Data Fig. 8 [file 44319_2024_112_MOESM19_ESM.zip]

Archive with 29 entries (17 files):
- Figure 8/Figure 8/
- Figure 8/Figure 8/8A/
- Figure 8/Figure 8/8A/WB HSPA8.tif
- Figure 8/Figure 8/8A/WB SPATA6.tif
- Figure 8/Figure 8/8B/
- Figure 8/Figure 8/8B/WB HSPA8.tif
- Figure 8/Figure 8/8B/WB SPATA6.tif
- Figure 8/Figure 8/8C/
- Figure 8/Figure 8/8C/Numerical Data 8C.xlsx
- Figure 8/Figure 8/8D/
- Figure 8/Figure 8/8D/WB HSPA8.tif
- Figure 8/Figure 8/8D/WB SPATA6.tif
- Figure 8/Figure 8/8E/
- Figure 8/Figure 8/8E/Numerical Data 8E.xlsx
- Figure 8/Figure 8/8F/
- Figure 8/Figure 8/8F/WB HSPA8.tif
- Figure 8/Figure 8/8F/WB SPATA6.tif
- Figure 8/Figure 8/8G/
- Figure 8/Figure 8/8G/Numerical Data 8G.xlsx
- Figure 8/Figure 8/8H/
- Figure 8/Figure 8/8H/WB HSPA8.tif
- Figure 8/Figure 8/8H/WB SPATA6.tif
- Figure 8/Figure 8/8I/
- Figure 8/Figure 8/8I/Numerical Data 8I.xlsx
- Figure 8/Figure 8/8J/
- Figure 8/Figure 8/8J/WB BAG5.tif
- Figure 8/Figure 8/8J/WB SPATA6.tif
- Figure 8/Figure 8/8K/
- Figure 8/Figure 8/8K/Numerical Data 8K.xlsx
