# Supplementary material for: BAG5 regulates HSPA8-mediated protein folding required for sperm head-tail coupling apparatus assembly
Source: EMBO Rep. 2024 Mar 7;25(4):23. doi: 10.1038/s44319-024-00112-x (PMC11015022; doi:10.1038/s44319-024-00112-x)
Supplement: Supplementary file 19 — Source Data Fig. 8 [file 44319_2024_112_MOESM19_ESM.zip › Figure 8/Figure 8/8C/Numerical Data 8C.xlsx]

## Sheet: Fig8C
			IP-SPATA6/HSPA8
	Age		ATP(-)	ATP(-)	ATP(-)	ATP(+)	ATP(+)	ATP(+)
	P56	1mM	1.415	1.399	1.428	0.312	0.289	0.299
		2mM	1.324	1.328	1.289	0.055	0.059	0.064
