# Supplementary material for: BAG5 regulates HSPA8-mediated protein folding required for sperm head-tail coupling apparatus assembly
Source: EMBO Rep. 2024 Mar 7;25(4):23. doi: 10.1038/s44319-024-00112-x (PMC11015022; doi:10.1038/s44319-024-00112-x)
Supplement: Supplementary file 19 — Source Data Fig. 8 [file 44319_2024_112_MOESM19_ESM.zip › Figure 8/Figure 8/8G/Numerical Data 8G.xlsx]

## Sheet: Fig8G
			IP-SPATA6/HSPA8
		Control	0.926	0.917	0.895
		AMP-PNP	0.103	0.135	0.129
		ATP	0.139	0.184	0.168
