# Supplementary material for: BAG5 regulates HSPA8-mediated protein folding required for sperm head-tail coupling apparatus assembly
Source: EMBO Rep. 2024 Mar 7;25(4):23. doi: 10.1038/s44319-024-00112-x (PMC11015022; doi:10.1038/s44319-024-00112-x)
Supplement: Supplementary file 19 — Source Data Fig. 8 [file 44319_2024_112_MOESM19_ESM.zip › Figure 8/Figure 8/8I/Numerical Data 8I.xlsx]

## Sheet: Fig8I
			IP-SPATA6/HSPA8
			STREP-HSPA8			STREP-HSPA8(△2-386aa)
		ATP-2mM	1.305	1.351	1.296	0.256	0.301	0.297
