# Supplementary material for: BAG5 regulates HSPA8-mediated protein folding required for sperm head-tail coupling apparatus assembly
Source: EMBO Rep. 2024 Mar 7;25(4):23. doi: 10.1038/s44319-024-00112-x (PMC11015022; doi:10.1038/s44319-024-00112-x)
Supplement: Supplementary file 19 — Source Data Fig. 8 [file 44319_2024_112_MOESM19_ESM.zip › Figure 8/Figure 8/8K/Numerical Data 8K.xlsx]

## Sheet: Fig8K
			IP-SPATA6/BAG5
			ATP(-)	ATP(-)	ATP(-)	ATP(+)	ATP(+)	ATP(+)
		1mM	1.256	1.215	1.224	0.356	0.361	0.384
		2mM	1.025	1.034	1.028	0.025	0.019	0.031
